# Supplementary material for: Investigating the Mechanism of Unilateral Cross Incompatibility in Longan (Dimocarpus longan Lour.) Cultivars (Yiduo × Shixia)
Source: Front Plant Sci. 2022 Feb 11;12:821147. doi: 10.3389/fpls.2021.821147 (PMC8874016; doi:10.3389/fpls.2021.821147)
Supplement: Supplementary file 1 [file Table_1.XLSX]

## Sheet: Supplementary Table 1
Supplementary Table 1. Transcriptome sequencing statistics' summary.
Samples	Clean reads	Clean bases	GC Content	%≥Q30		Samples	Total Reads	Mapped Reads	Uniq Mapped Reads	Multiple Map Reads	Reads Map to'+'	Reads Map to'-'
CK1a	24173460	7233053674	0.4427	0.9465		CK1a	48346920	45,438,172 (93.98%)	42,066,263 (87.01%)	3,371,909 (6.97%)	22,385,155 (46.30%)	22,471,521 (46.48%)
CK1b	23069279	6910351832	0.4471	0.9469		CK1b	46138558	43,461,895 (94.20%)	40,227,004 (87.19%)	3,234,891 (7.01%)	21,445,707 (46.48%)	21,509,057 (46.62%)
CK1c	21472389	6434090664	0.449	0.9463		CK1c	42944778	40,502,846 (94.31%)	37,488,607 (87.29%)	3,014,239 (7.02%)	19,973,100 (46.51%)	20,038,173 (46.66%)
CK2a	20241479	6054587970	0.4532	0.9468		CK2a	40482958	36,075,229 (89.11%)	33,395,841 (82.49%)	2,679,388 (6.62%)	17,746,058 (43.84%)	17,821,295 (44.02%)
CK2b	19837996	5935432540	0.4541	0.945		CK2b	39675992	35,377,439 (89.17%)	32,750,670 (82.55%)	2,626,769 (6.62%)	17,383,664 (43.81%)	17,470,528 (44.03%)
CK2c	22185219	6637746788	0.4522	0.9472		CK2c	44370438	39,866,344 (89.85%)	36,824,581 (82.99%)	3,041,763 (6.86%)	19,534,243 (44.03%)	19,667,156 (44.32%)
SY12a	20695176	6191747558	0.4536	0.9417		SY12a	41390352	38,486,402 (92.98%)	35,630,168 (86.08%)	2,856,234 (6.90%)	18,893,256 (45.65%)	18,990,038 (45.88%)
SY12b	20426545	6108915020	0.4511	0.9421		SY12b	40853090	38,002,419 (93.02%)	35,228,177 (86.23%)	2,774,242 (6.79%)	18,691,981 (45.75%)	18,767,217 (45.94%)
SY12c	19746508	5906527380	0.4541	0.9431		SY12c	39493016	36,791,530 (93.16%)	34,109,634 (86.37%)	2,681,896 (6.79%)	18,103,719 (45.84%)	18,165,994 (46.00%)
SY24a	19349226	5779635952	0.4556	0.9483		SY24a	38698452	36,367,793 (93.98%)	33,666,784 (87.00%)	2,701,009 (6.98%)	17,872,039 (46.18%)	17,952,864 (46.39%)
SY24b	19544782	5846599030	0.4565	0.9458		SY24b	39089564	36,701,635 (93.89%)	33,999,943 (86.98%)	2,701,692 (6.91%)	18,039,410 (46.15%)	18,119,878 (46.35%)
SY24c	19075914	5705975116	0.4565	0.9447		SY24c	38151828	35,821,052 (93.89%)	33,048,925 (86.62%)	2,772,127 (7.27%)	17,488,902 (45.84%)	17,643,787 (46.25%)
SY4a	20524693	6137237844	0.4532	0.9455		SY4a	41049386	38,525,280 (93.85%)	35,545,688 (86.59%)	2,979,592 (7.26%)	18,839,777 (45.90%)	18,979,508 (46.24%)
SY4b	23648507	7070731822	0.4535	0.9468		SY4b	47297014	44,261,707 (93.58%)	40,923,350 (86.52%)	3,338,357 (7.06%)	21,726,384 (45.94%)	21,834,705 (46.17%)
SY4c	23862826	7143905192	0.4512	0.9401		SY4c	47725652	44,479,885 (93.20%)	41,137,654 (86.20%)	3,342,231 (7.00%)	21,793,389 (45.66%)	21,938,086 (45.97%)
SY8a	22423858	6710271116	0.4515	0.9463		SY8a	44847716	40,764,558 (90.90%)	37,732,797 (84.14%)	3,031,761 (6.76%)	20,035,067 (44.67%)	20,115,344 (44.85%)
SY8b	22762925	6806757152	0.4526	0.9454		SY8b	45525850	41,463,088 (91.08%)	38,341,536 (84.22%)	3,121,552 (6.86%)	20,325,612 (44.65%)	20,442,420 (44.90%)
SY8c	23940095	7170403132	0.4525	0.9424		SY8c	47880190	43,526,628 (90.91%)	40,135,566 (83.82%)	3,391,062 (7.08%)	21,259,999 (44.40%)	21,443,697 (44.79%)
YS12a	23941768	7161575864	0.4472	0.9477		YS12a	47883536	44,811,058 (93.58%)	41,535,453 (86.74%)	3,275,605 (6.84%)	22,070,450 (46.09%)	22,136,439 (46.23%)
YS12b	19194291	5746903840	0.4504	0.9469		YS12b	38388582	36,040,316 (93.88%)	33,360,221 (86.90%)	2,680,095 (6.98%)	17,741,269 (46.21%)	17,793,677 (46.35%)
YS12c	21664966	6482636240	0.451	0.9456		YS12c	43329932	40,665,621 (93.85%)	37,652,851 (86.90%)	3,012,770 (6.95%)	20,027,231 (46.22%)	20,080,683 (46.34%)
YS24a	25848054	7739669874	0.4544	0.9432		YS24a	51696108	48,519,284 (93.85%)	44,947,324 (86.95%)	3,571,960 (6.91%)	23,889,298 (46.21%)	23,960,392 (46.35%)
YS24b	20913876	6260208378	0.4554	0.9479		YS24b	41827752	39,353,672 (94.09%)	36,424,759 (87.08%)	2,928,913 (7.00%)	19,367,284 (46.30%)	19,426,787 (46.44%)
YS24c	20339234	6089499102	0.4562	0.9405		YS24c	40678468	38,247,988 (94.03%)	35,417,342 (87.07%)	2,830,646 (6.96%)	18,819,021 (46.26%)	18,887,082 (46.43%)
YS4a	20647057	6186509898	0.4464	0.9468		YS4a	41294114	38,701,399 (93.72%)	35,883,110 (86.90%)	2,818,289 (6.82%)	19,069,106 (46.18%)	19,131,383 (46.33%)
YS4b	19851861	5943139998	0.4462	0.9475		YS4b	39703722	37,190,385 (93.67%)	34,493,111 (86.88%)	2,697,274 (6.79%)	18,308,944 (46.11%)	18,371,691 (46.27%)
YS4c	20453571	6127475266	0.447	0.9473		YS4c	40907142	38,370,915 (93.80%)	35,567,040 (86.95%)	2,803,875 (6.85%)	18,879,011 (46.15%)	18,955,068 (46.34%)
YS8a	19254936	5767891520	0.4481	0.9486		YS8a	38509872	36,135,753 (93.84%)	33,496,016 (86.98%)	2,639,737 (6.85%)	17,808,421 (46.24%)	17,857,098 (46.37%)
YS8b	25537759	7652716572	0.4479	0.9397		YS8b	51075518	47,600,764 (93.20%)	44,018,779 (86.18%)	3,581,985 (7.01%)	23,371,275 (45.76%)	23,494,570 (46.00%)
YS8c	20633613	6182300682	0.4463	0.9447		YS8c	41267226	38,547,505 (93.41%)	35,767,624 (86.67%)	2,779,881 (6.74%)	19,003,302 (46.05%)	19,053,198 (46.17%)
YY12a	22083813	6615757544	0.4494	0.9433		YY12a	44167626	41,538,336 (94.05%)	38,490,848 (87.15%)	3,047,488 (6.90%)	20,472,344 (46.35%)	20,520,191 (46.46%)
YY12b	24515012	7343996032	0.449	0.9435		YY12b	49030024	46,075,217 (93.97%)	42,691,913 (87.07%)	3,383,304 (6.90%)	22,712,377 (46.32%)	22,776,702 (46.45%)
YY12c	19776286	5930550214	0.4495	0.937		YY12c	39552572	37,086,579 (93.77%)	34,354,575 (86.86%)	2,732,004 (6.91%)	18,288,144 (46.24%)	18,326,102 (46.33%)
YY24a	19425000	5825789062	0.4489	0.9385		YY24a	38850000	36,461,699 (93.85%)	33,829,306 (87.08%)	2,632,393 (6.78%)	17,972,936 (46.26%)	18,018,517 (46.38%)
YY24b	22657337	6789434336	0.4494	0.9458		YY24b	45314674	42,548,226 (93.90%)	39,475,346 (87.11%)	3,072,880 (6.78%)	20,950,481 (46.23%)	21,014,320 (46.37%)
YY24c	25905058	7761272016	0.4484	0.9449		YY24c	51810116	48,597,778 (93.80%)	45,049,103 (86.95%)	3,548,675 (6.85%)	23,925,006 (46.18%)	23,999,606 (46.32%)
YY4a	25105799	7522880074	0.4471	0.9415		YY4a	50211598	46,999,130 ​​(93.60%)	43,653,167 (86.94%)	3,345,963 (6.66%)	23,184,119 (46.17%)	23,231,330 (46.27%)
YY4b	20043680	6007705636	0.447	0.9426		YY4b	40087360	37,463,085 (93.45%)	34,782,340 (86.77%)	2,680,745 (6.69%)	18,472,818 (46.08%)	18,514,873 (46.19%)
YY4c	21075426	6313057540	0.4482	0.9393		YY4c	42150852	39,558,264 (93.85%)	36,704,991 (87.08%)	2,853,273 (6.77%)	19,501,336 (46.27%)	19,554,055 (46.39%)
YY8a	20726173	6208057938	0.4486	0.9382		YY8a	41452346	38,928,789 (93.91%)	36,079,022 (87.04%)	2,849,767 (6.87%)	19,172,470 (46.25%)	19,231,997 (46.40%)
YY8b	19549076	5856703752	0.4474	0.9405		YY8b	39098152	36,666,961 (93.78%)	33,988,985 (86.93%)	2,677,976 (6.85%)	18,055,384 (46.18%)	18,113,610 (46.33%)
YY8c	22053483	6603670554	0.4495	0.9471		YY8c	44106966	41,451,081 (93.98%)	38,388,926 (87.04%)	3,062,155 (6.94%)	20,428,014 (46.31%)	20,479,934 (46.43%)

## Sheet: Supplementary Table 2
Supplementary Table 2. FPKM values of the differentially expressed genes in three longan pollination combinations.
#ID	CK1	CK2	SY4	SY8	SY12	SY24	YS4	YS8	YS12	YS24	YY4	YY8	YY12	YY24
Dlo_008095.1.gene	0.318336	0.989478	0.925803	1.9598	2.01887	1.59824	1.18655	0.888012	1.35496	2.03463	1.91017	1.02755	1.33803	2.41353
Dlo_005931.1.gene	65.8325	141.115	157.55	104.574	84.8294	93.4603	60.9094	68.7527	62.2544	34.142	70.0136	59.3348	62.0935	38.2998
Dlo_019542.1.gene	0.755037	0.489611	0.832656	1.19868	0.712344	1.6529	0.609508	0.586358	0.770526	0.680122	0.588301	1.20899	0.502521	1.04948
Dlo_009005.1.gene	5.47455	3.36449	4.12021	4.51947	3.1488	3.32509	3.89264	3.75492	3.6836	2.25998	5.41653	3.78486	3.89186	2.80064
Dlo_000026.1.gene	7.14437	4.07919	3.70487	5.84846	5.51634	3.741	2.49468	4.8901	4.36083	3.48052	3.97618	2.48739	4.18132	1.61557
Dlo_003179.1.gene	3.90717	2.31901	1.93426	1.76338	2.14205	2.05864	2.99101	2.3752	2.65972	2.07443	3.34593	3.53666	2.42723	2.75477
Dlo_032487.1.gene	16.101	50.7606	39.5543	16.4133	15.5201	21.7874	12.7001	9.84461	7.43263	9.9346	6.35065	12.1213	9.1778	5.97976
Dlo_005983.1.gene	30.7782	35.2919	18.7584	9.15239	8.11534	8.63886	15.2948	19.3654	15.549	22.8814	15.0148	15.6119	12.6362	10.1295
Dlo_009346.1.gene	2.77624	3.34281	2.33782	1.10284	1.22476	1.59657	4.84863	3.80172	3.32194	5.61037	4.36227	3.63343	3.27247	6.19784
Dlo_007440.1.gene	2.75771	6.43534	6.5029	7.86563	10.727	5.36188	6.8957	9.87553	9.3416	12.601	7.44896	11.6493	14.3657	21.7442
Dlo_007308.1.gene	2.24814	3.8848	3.20376	3.55851	4.21856	3.64583	4.83679	7.17202	7.47636	4.37755	9.42948	7.66874	6.75003	6.95082
Dlo_022363.1.gene	450.301	1500.04	1047.91	1040.64	933.896	1704.71	531.942	768.216	934.446	627.911	1222.45	800.704	636.844	848.412
dlo_036249.1.gene	0.698001	0.095586	0.223455	0.273294	0.0993773	0.431663	2.05788	2.06382	3.54612	2.84511	0.910637	1.46892	2.23666	1.1617
Dlo_005985.1.gene	4.51953	6.34565	4.81205	8.38386	8.9148	4.16859	9.71789	6.99324	7.27939	12.3528	10.719	10.3033	7.73526	18.4771
Dlo_005970.3.gene	154.137	106.247	52.9779	110.295	94.3013	73.9432	236.181	207.999	157.602	251.269	145.378	156.993	168.303	232.096
Dlo_025655.1.gene	28.0842	16.8465	6.42321	4.93694	4.03182	4.34885	4.72615	4.28702	4.1547	10.6762	4.50253	4.06903	4.00505	3.96204
Dlo_000438.1.gene	12.3874	9.29822	8.96057	2.46929	1.47049	2.80385	4.73357	2.3941	1.33816	2.37699	0.911602	2.32513	1.60486	0.809197
Dlo_025212.1.gene	16.9649	15.0215	25.0034	33.7928	29.2334	17.0379	33.4697	28.2223	31.0075	22.1822	34.3421	26.8422	33.2778	23.1029
Dlo_006813.1.gene	0.473837	0.544815	0.357417	4.16736	2.44452	1.04921	0	0.0971353	0.770773	1.28899	0.167388	0.472971	0.0654843	1.8925
Dlo_027388.1.gene	2.35419	3.16061	2.87096	1.74482	1.15014	1.81015	0.8476	0.601015	0.100622	1.80394	0.943188	0.561883	0.280614	0.784003
Dlo_028821.1.gene	267.768	29.3993	13.8899	10.8013	10.811	12.3609	12.8832	9.23432	8.77619	21.6913	13.4218	8.06253	9.35035	8.20681
Dlo_001378.1.gene	5.07193	5.84546	6.93787	8.69486	8.43867	6.60713	10.3025	7.67065	6.45605	7.36866	12.4575	9.04101	6.14263	9.55728
Dlo_006136.1.gene	0.0112083	0.974605	1.0413	0.17345	0.149426	0.75233	0.069427	0.0128	0	0.0490273	0.0208537	0.0235787	0.011773	0.02029
Dlo_011258.1.gene	48.8467	8.79559	24.527	42.8581	41.8838	20.4212	60.2263	41.2261	60.3209	34.6683	101.416	72.4045	69.6874	61.8313
Dlo_011438.1.gene	1404.97	2340.37	1195.32	1236.66	2155.14	3121.79	742.031	1153.65	1885.99	1990.73	1167.68	1329.88	1827.78	2041.68
Dlo_004278.1.gene	0.454895	3.42527	4.4541	4.70239	5.29416	4.74282	1.04282	0.97912	1.24715	0.704515	0.665219	0.613085	0.890853	0.779684
Dlo_033832.1.gene	0.648772	2.37907	5.61102	13.5331	7.30572	2.88887	1.70242	0.735045	0.739488	1.36305	1.38264	0.886394	0.803572	1.3929
Dlo_001872.1.gene	0.642871	2.25708	2.21414	4.76476	3.11826	3.93062	0.456265	0.235111	0.201627	0.449314	1.14643	0.0851767	0.1283	0.718734
Dlo_009474.1.gene	0.262579	0.418979	0.931284	3.67356	2.31726	0.767213	0.159272	0.406451	0.50296	0.422752	0.48081	0.434138	0.598816	0.59279
Dlo_032816.1.gene	0.203965	0.084344	0	0.132427	0.1534	0.306828	0.372623	0.695548	0.535829	2.60441	0.386931	0.528054	0.451107	1.84501
Dlo_010180.1.gene	0.0785157	2.46735	1.75412	5.9997	3.80373	2.15735	3.38706	3.3757	3.65525	3.19221	15.0569	4.44727	2.01997	5.71446
Dlo_025733.1.gene	14.7011	21.3504	20.8392	18.3896	23.3923	25.9002	22.3473	24.0979	31.3882	25.8793	35.2152	31.4565	27.4356	36.4878
Dlo_033423.1.gene	0.069662	0.0514167	0.271435	0.0698593	0	0.0597717	0.848949	0.167343	0.0814103	0.322567	1.20646	0.0561917	0.0989747	0.0308453
Dlo_015173.1.gene	141.738	162.975	142.076	123.355	98.2419	137.006	101.808	101.735	103.501	172.514	81.3371	93.1397	109.63	148.713
Dlo_025763.1.gene	93.3124	63.9852	64.1075	73.2532	78.6586	60.6087	48.7975	49.7623	52.1123	65.1944	41.8668	53.1223	55.5971	59.8873
Dlo_016145.1.gene	11.9477	1.33673	1.1879	0.202868	0.0296617	1.29501	6.66906	4.00856	3.8765	3.65717	4.09892	3.65083	3.77633	3.76519
Dlo_009261.1.gene	1.47601	2.0573	2.8276	5.87475	3.65036	1.35998	2.52076	0.540004	0.24342	0.424795	0.320364	0.503274	0.10366	0.30392
Dlo_021927.1.gene	8.44885	5.69776	11.0935	18.7171	11.6054	8.11381	9.02966	7.56152	5.36508	7.41156	8.9661	7.89859	6.83691	9.53127
Dlo_030066.1.gene	13.1843	36.8295	19.7767	19.1201	27.5571	49.728	7.07866	7.25811	7.49191	9.77422	9.93528	7.18282	7.54235	9.12535
Dlo_005733.1.gene	19.1814	4.49904	7.59021	8.02907	5.05235	8.75106	6.89491	6.17702	7.5546	9.51449	6.48285	6.06917	6.20214	5.03942
Dlo_013092.1.gene	0.019538	0.0846193	0.578948	0.781706	0.411921	0.498132	0	0.00854967	0.00927033	0.0507077	0.0904183	0.0271613	0.0216937	0.169489
Dlo_011859.1.gene	0.110148	0.218946	0.641409	4.04791	2.4279	0.43775	0.392823	0.320071	0.07932	0.427402	0.180616	0.107705	0.2199	0.720664
Dlo_017460.1.gene	26.812	32.4731	20.5381	9.3586	4.81516	56.4125	24.8662	6.87771	7.7731	25.7317	12.1269	11.2158	2.80394	13.237
Dlo_008703.1.gene	93.0745	209.672	168.165	101.86	100.837	190.61	111.129	96.6607	95.5904	101.687	158.563	114.912	87.4735	74.8438
Dlo_022411.1.gene	55.9781	35.6734	36.1345	16.8854	17.942	26.2204	36.6109	27.9727	26.8078	20.0666	29.6216	27.0226	26.3759	17.6515
Dlo_006422.1.gene	0.815028	0.15799	0.373021	0.509814	0.111122	0.455197	0.627579	0.617244	0.739564	0.791281	0.473242	0.371253	0.639295	0.411504
Dlo_030080.1.gene	0.276944	0.252643	0.728386	0.659206	0.717686	0.464263	1.00066	0.824606	0.544926	0.380838	0.676706	0.72746	0.745325	0.44182
Dlo_027071.1.gene	9.93114	3.58143	5.07966	5.25657	3.78161	2.61994	19.9883	16.7861	17.1376	30.0506	34.8553	16.0898	12.9637	28.4629
Dimocarpus_longan_newGene_3275	2.36256	0.376078	0.406426	0.702863	0.316079	0.312059	2.03131	1.27883	1.11644	0.814234	1.65473	1.9015	1.53767	1.13055
Dlo_025309.1.gene	1.18281	5.80225	12.9535	9.37687	7.16967	6.42073	3.78122	3.25487	2.9933	1.51874	1.33478	3.26085	3.65862	1.70468
Dlo_033719.1.gene	1.39017	34.129	26.4163	17.0435	27.1622	27.492	11.0205	0.298668	0.938929	2.12982	10.4827	1.95581	0.359549	2.23181
Dlo_026913.1.gene	36.4611	0.956979	0.767198	7.01887	2.47458	1.63212	16.9771	47.5987	53.8913	102.738	45.359	27.1095	50.7461	28.8001
Dlo_005620.1.gene	19.0016	20.717	9.83757	8.67707	6.8606	8.45843	16.0888	11.3303	10.8945	30.4226	10.899	12.4267	8.65002	18.413
Dlo_022648.1.gene	13.8028	25.3698	27.7582	28.9438	29.9928	25.5954	24.098	20.4983	27.637	31.4829	19.7044	20.1508	19.4154	25.336
Dlo_001227.1.gene	9.5579	12.7197	14.3999	9.62333	6.69759	6.50182	14.0231	10.0994	5.85805	19.9344	8.29992	9.12096	4.89296	11.1662
Dlo_027355.1.gene	216.241	107.168	96.9961	74.2102	52.9922	26.337	180.974	217.578	109.898	80.481	27.3829	129.187	170.652	58.179
Dlo_027822.1.gene	44.6374	21.3101	18.71	15.8918	12.7802	11.566	22.5168	17.8939	16.1323	21.7475	14.8827	17.6766	16.7921	13.6229
Dlo_027447.1.gene	0.815657	1.14559	1.03399	0.844563	0.9497	0.923786	0.564646	0.391078	0.475532	0.370882	0.515789	0.384593	0.509958	0.471381
Dlo_011577.1.gene	50.0642	43.0899	60.0476	81.5984	60.3278	47.3237	70.8297	87.5705	88.8665	85.8	125.585	74.4508	71.7407	102.304
Dlo_013704.1.gene	1.01942	5.12072	2.97448	4.33161	5.21281	3.44437	2.89934	1.62069	2.19679	1.15749	1.3773	2.40899	1.90738	2.95614
Dlo_000727.1.gene	7.21265	4.16984	5.63937	6.56683	4.67046	10.5364	3.63219	3.74318	5.59206	5.58847	3.86671	3.68962	3.9791	3.5293
Dlo_014064.1.gene	4.62685	4.51179	3.33857	1.99746	2.30604	5.19317	4.29194	2.77767	2.74316	5.73865	4.79411	2.71752	3.03093	6.57023
Dlo_001985.1.gene	21.4342	90.0614	80.4	72.1292	74.3733	90.735	37.22	41.185	49.7004	49.7357	49.211	44.0475	36.3781	44.2946
Dlo_031358.1.gene	0.369347	1.86192	1.43258	1.84195	2.05532	1.85172	0.681224	1.31476	1.80694	1.4748	1.65047	1.21129	0.962778	1.79151
Dimocarpus_longan_newGene_7980	1.03706	0.308779	0.0863543	0.0892587	0.17963	0.087051	2.46335	0.337748	0.754295	0.282073	0.549256	0.234568	0.214129	0.073137
Dlo_004631.1.gene	1.04121	8.67813	5.39638	3.91158	6.10034	6.23818	1.30151	0.492351	1.1152	3.33383	1.09035	0.246588	0.461159	2.39176
Dlo_001765.1.gene	54.5785	58.8701	60.7019	69.8417	47.0909	47.4003	108.856	75.6423	45.5074	152.361	95.1477	67.6306	48.5321	147.589
Dlo_014518.1.gene	12.2273	8.13432	14.2294	19.0727	18.191	11.5376	18.7653	20.7438	18.622	12.7885	17.748	21.328	20.9814	13.9568
Dlo_005902.1.gene	2.66991	3.16151	1.02882	3.00377	5.14988	6.29431	2.47435	10.2573	15.7117	9.59126	9.7252	8.82033	11.4676	21.6715
Dimocarpus_longan_newGene_868	82.8591	73.7277	70.293	43.6707	32.33	68.4288	44.0315	60.2002	41.8336	48.6319	38.877	28.6201	36.5315	38.3974
Dlo_025222.1.gene	311.782	723.875	665.309	400.351	300.692	503.723	211.037	147.992	102.996	121.623	178.181	142.877	108.127	84.2413
Dlo_004419.1.gene	0.0437553	0.120787	0.0670833	0.0903	0.0388293	0.219314	0.163021	0.111494	0.0551123	0.300466	0.098383	0.0525567	0.0169053	0.84133
Dlo_002075.1.gene	0.414407	0.681337	1.37552	2.88004	1.80339	1.55243	0.082136	0.14578	0.17371	0.590409	1.09819	0.366129	0.11294	0.570111
Dlo_030552.1.gene	7.20959	11.1364	11.5377	8.97849	10.9608	10.1621	12.7751	13.3488	14.5902	14.6496	17.3955	14.7383	12.1396	13.7802
Dlo_007209.2.gene	7.88276	4.57686	6.78264	9.43785	5.04303	9.91689	4.31201	4.09349	6.50175	7.3795	5.29203	4.33285	6.03297	4.03848
Dlo_028038.3.gene	5.30162	7.6162	8.59039	10.5562	11.1941	9.42831	10.239	11.2041	13.0359	10.7834	11.6995	10.8962	10.6577	13.7586
Dlo_031822.1.gene	16.0674	5.30422	5.12329	2.89623	0.23513	5.94008	28.3242	8.34776	11.7113	29.3797	6.42601	3.60146	8.06237	4.13882
Dlo_023850.1.gene	643.178	324.59	261.407	153.002	37.0223	271.688	936.24	318.078	454.054	1130.92	259.528	173.474	301.99	186.224
Dlo_020998.1.gene	2.81709	9.98265	7.46613	6.64296	8.50534	9.71088	4.33609	5.58807	5.86788	5.45736	7.62278	6.41311	4.43899	6.92431
dlo_036623.1.gene	69.1978	238.561	66.5382	62.6229	28.9965	83.6881	25.2456	17.7787	22.0036	33.8799	48.5164	15.5653	17.7677	29.5296
Dlo_032210.1.gene	6.90672	7.97252	7.02486	20.4029	14.7594	7.76989	7.08845	6.71878	5.51742	6.43816	7.82124	7.33248	6.28583	8.28417
Dlo_000007.1.gene	0.426451	1.48593	1.96893	1.74528	2.149	2.08528	1.86227	0.591647	0.664765	1.61585	1.47192	0.667555	0.656106	0.752053
Dlo_006711.1.gene	75.9862	169.37	21.0695	44.1887	110.299	241.3	34.2363	84.1858	153.771	332.477	104.371	100.096	111.401	303.56
Dlo_024070.1.gene	11.3348	24.6805	20.4768	9.42361	8.88325	9.83524	9.06793	7.50589	5.05914	5.85829	6.82128	5.59733	5.45045	4.57031
dlo_035968.1.gene	24.4344	23.7221	25.1529	19.7968	14.2776	6.44048	16.0117	9.47431	6.7705	5.84106	6.46469	10.6948	9.99233	3.10179
Dlo_022466.1.gene	307.1	61.9181	28.6941	5.43019	1.07837	1.12811	132.948	71.5217	17.11	34.218	7.35482	50.9135	30.193	2.4325
Dlo_027968.2.gene	0.261212	0.543768	0.453195	3.58472	2.17236	1.28053	0.778347	0.751382	1.51221	3.92435	4.76342	1.21479	1.21344	4.09071
Dlo_032052.1.gene	4.05676	7.9279	9.18476	9.22299	10.2894	7.53938	9.92107	9.90567	8.29751	8.73142	9.11471	8.59086	8.47869	8.66482
Dlo_017371.1.gene	20.6785	24.1072	11.5146	11.1351	16.8481	30.3962	12.5135	13.6984	20.4811	31.6104	12.458	14.0341	20.0466	36.1709
Dlo_020467.1.gene	12.7066	20.2726	24.5855	11.0852	9.464	10.258	11.315	6.76604	6.84934	7.61313	6.8784	10.4632	5.25186	3.8391
Dimocarpus_longan_newGene_10268	1.64371	0.19738	0.181726	0.0561307	0.182526	0.123745	1.33278	1.42912	0.89587	0.883822	0.680123	1.11982	0.913601	1.18568
Dlo_005433.2.gene	0.335042	0.180519	0.583544	0.58374	0.198588	0.0696503	1.01197	1.28918	1.32519	0.196943	0.428603	1.39151	1.0602	0.793748
dlo_036651.1.gene	0.230077	0.0352977	0.174572	0.572773	0.200854	0.128269	0.288977	0.404622	0.252214	0.133644	0.244688	0.32607	0.283986	0.153795
Dimocarpus_longan_newGene_10262	4.74477	3.59052	6.21467	9.12024	7.44051	5.49896	5.48523	5.33301	6.74906	4.85185	3.10019	5.33446	4.65812	4.40625
Dlo_005247.1.gene	6.98607	6.69032	7.30966	6.75932	9.35867	6.55507	6.52971	7.6496	6.62311	4.3536	3.75802	7.54886	7.85022	5.30081
dlo_036619.1.gene	2.38945	3.6159	2.24409	4.08499	3.55714	4.30699	2.64243	1.54066	1.30708	2.30778	3.83052	1.56473	1.337	1.98106
Dimocarpus_longan_newGene_12686	7.39903	16.3266	12.8579	6.75409	8.19985	13.4028	9.1833	9.77896	9.68408	10.9228	12.934	8.71166	5.81246	12.0584
Dimocarpus_longan_newGene_12685	2.04293	62.7286	47.6938	18.9492	2.87328	50.0864	1.25372	0.722133	0.212759	1.19813	1.60127	0.944966	0.113716	1.02534
dlo_036090.1.gene	2.20629	0.793875	0.8072	1.22583	1.37237	0.830881	2.14455	1.84088	2.22574	1.02165	1.92395	1.98364	1.97356	1.69242
Dlo_015021.1.gene	181.402	35.7471	2.25084	0.748377	0.287476	2.49939	2.98589	2.67453	0.186196	62.3495	0.116689	1.09808	0.3822	0.0735573
Dlo_009764.1.gene	3.69902	0.046522	0	0.27847	0.0143377	0.0603633	0.318668	3.68458	2.93689	5.45281	0.428753	1.1842	4.28684	0.839482
Dlo_027779.1.gene	0.800704	1.8991	0.423142	0.258098	1.56793	2.06361	1.37582	2.20533	3.38499	3.11737	4.78364	2.07835	1.94351	4.26839
Dimocarpus_longan_newGene_11170	0.394186	0.0436533	0	0	0	0	0.537411	0.856139	1.3712	0.420835	2.09528	1.35558	1.28425	1.31715
Dlo_026198.1.gene	5.06985	1.98799	1.62947	0.749738	0.347001	1.55314	4.86401	1.25518	1.50961	3.00918	1.53642	0.710549	0.762899	1.46253
Dlo_030023.1.gene	2.60807	2.63191	4.4341	5.3844	6.00449	4.74969	5.55068	4.91326	5.26262	3.86323	8.10734	5.24651	5.09314	6.52306
Dlo_001204.1.gene	1.43954	3.7689	2.27758	2.40748	3.12539	3.6073	1.89478	2.02735	2.37235	3.31715	2.11941	2.28263	2.09343	2.83585
Dlo_013945.1.gene	40.5474	103.372	98.1398	65.7901	61.8903	95.857	92.2094	91.7182	50.9544	126.676	62.1317	82.6023	56.6077	130.168
Dlo_033909.1.gene	2.46165	4.80717	4.71661	3.81886	5.69042	5.79819	3.40532	4.82633	6.08319	3.9048	3.94783	4.83	4.20109	3.9713
Dlo_016172.1.gene	11.9729	23.3116	25.3586	28.0615	24.759	35.3605	24.1484	27.9251	31.7162	32.6829	54.4978	30.6669	27.8265	32.8857
Dlo_015617.1.gene	3.40137	0.16013	0.254884	0.131904	0.24869	0	5.04632	5.10428	5.52672	5.39137	7.01979	4.99991	4.37726	9.26057
Dlo_015224.1.gene	10.0257	8.71994	12.1434	30.4965	18.9231	6.58277	9.64047	5.8742	8.65244	9.51726	12.3502	7.24416	6.11015	8.60111
Dlo_010329.1.gene	4.91948	5.53301	3.35708	3.1453	4.45117	2.1898	6.36837	2.08245	2.68306	3.53519	3.74718	4.56822	3.98908	2.98901
Dlo_030865.1.gene	57.6771	48.0188	36.3159	27.1412	29.824	31.1667	27.359	23.1727	26.6454	32.8037	27.1225	25.5319	28.6318	25.9777
Dlo_000458.1.gene	4.02777	1.54543	0.41951	0.174037	0.0684883	0.20671	0.559843	0.165899	0.221025	0.0678717	0.193574	0.0377783	0.117955	0.115416
Dlo_020574.1.gene	0.582499	0	0.0797897	0.0589213	0.064565	0	1.02378	0.736844	1.57497	1.45498	2.44854	1.35924	1.29336	1.73752
Dlo_006541.3.gene	1.97983	4.66387	3.4289	2.50015	2.95672	3.72794	4.06706	4.94153	4.82162	4.10188	8.72668	6.72621	3.61458	4.77842
Dimocarpus_longan_newGene_3074	3.53978	2.40746	2.78957	2.64929	4.05421	4.21419	4.89948	8.01178	7.35804	5.83492	6.89118	8.17375	6.36144	7.00018
Dlo_013534.1.gene	2.39928	3.49679	3.30572	4.07308	3.71708	3.71647	4.40137	5.58303	4.72765	2.74351	4.69969	6.00512	5.29598	6.04214
Dlo_021220.1.gene	277.549	421.158	451.817	433.027	450.731	439.667	366.915	294.499	314.513	696.363	253.923	335.519	377.342	521.747
Dlo_017232.1.gene	9.22267	29.0074	26.999	30.2341	39.414	29.0562	27.891	29.494	29.9007	30.6827	26.9359	34.5	27.2418	33.6836
Dlo_002103.1.gene	171.786	97.2773	5.61673	3.81278	2.17712	33.8863	6.28774	1.34559	1.59556	73.9907	2.38924	3.23625	3.21116	25.8109
Dlo_022344.1.gene	1.07412	1.56345	1.70284	1.78906	1.69816	1.56852	2.60565	3.08439	2.48751	2.2693	3.05194	2.25157	2.49878	2.56258
Dlo_014025.1.gene	166.614	122.502	115.197	88.7335	84.0541	73.0043	143.267	120.791	111.178	112.916	109.327	111.684	111.579	85.004
Dlo_009551.1.gene	3.16208	7.12866	6.26419	3.65044	3.33903	3.27616	5.24017	4.51603	2.99949	3.31417	2.39084	3.08169	2.15573	2.12379
dlo_035133.1.gene	5.32809	10.7746	9.57132	12.1447	8.34691	8.06427	7.75084	6.52939	9.39289	14.2585	7.00972	8.11498	6.51189	13.0023
Dlo_017878.1.gene	1.57553	0	0	0	0	0	4.67525	4.54525	4.09102	3.65629	4.21997	4.80825	5.30695	5.55975
Dlo_013174.1.gene	1.1485	0.915888	0.925627	0.928567	1.25412	1.04588	0.494415	0.767969	0.965107	1.20976	0.71257	0.467713	0.90162	0.248909
Dlo_011467.1.gene	129.597	574.936	130.575	61.9067	69.264	57.6802	38.5276	17.7946	12.9518	24.3026	2.91435	8.46218	15.8095	4.14085
dlo_036388.1.gene	0	0	0.015985	0	0	0	0.0689173	0.779255	1.17058	0.734243	0.864026	0.646747	0.403348	1.45036
Dlo_003526.1.gene	1.29817	0.680256	0.899267	1.02626	1.57014	0.805122	2.00674	3.46441	3.59762	4.96162	21.2337	3.86028	2.20861	3.85746
Dlo_018183.1.gene	1.40289	1.23013	1.04243	1.01754	0.80571	1.1002	8.38894	3.40383	3.80845	3.11895	3.93642	2.43165	2.76868	3.40609
dlo_034224.1.gene	6.74211	0	0	0	0	0	33.1571	6.715	25.0613	11.0241	7.84603	29.7588	20.5861	16.8628
dlo_035164.1.gene	3.43418	5.25337	3.9508	7.22903	6.44277	7.68516	3.92016	6.14034	8.66714	6.36098	9.39274	8.10919	7.5536	8.37486
Dimocarpus_longan_newGene_2031	0.308328	0.185502	0.0151523	0.123126	0.146455	0.14697	0.248673	0.362998	0.538067	0.495884	0.084794	0.331682	0.900769	0.912005
Dimocarpus_longan_newGene_2030	3.52122	0.268598	0.0257317	0.063265	0.0791183	0.22383	0.106724	0.197582	0.191175	0.111318	0	0	0.372462	0.154165
Dlo_000834.1.gene	1.63835	2.33599	4.22985	21.2252	17.7415	4.69779	3.99868	2.20632	2.69411	5.22839	5.31592	2.95646	3.57273	3.85671
Dlo_031794.1.gene	19.6186	33.3657	24.6038	9.08488	9.00328	13.0054	28.8841	7.50405	6.71814	8.62141	7.24898	10.3669	4.72938	10.7058
Dlo_012335.1.gene	2.00746	0.150621	0.048965	0.304563	0.0482513	0.129512	0.783368	1.14702	1.35067	2.10268	0.453926	0.691335	1.17428	0.388769
Dlo_015167.1.gene	28.6019	16.0611	7.38825	6.04211	7.01589	14.2203	10.2476	8.06784	10.603	7.12841	13.9486	8.19256	10.6676	8.55696
Dlo_022623.1.gene	11.7545	4.96584	3.73677	2.43372	2.57543	2.33022	4.97476	3.6363	3.70961	3.79227	2.57461	3.25209	4.08807	2.05458
Dlo_012104.1.gene	178.856	160.212	102.21	132.502	85.5476	115.208	79.9577	87.1778	115.508	115.038	140.381	86.1543	82.0962	80.8538
Dlo_030177.1.gene	3.17104	2.2415	2.03446	1.19073	0.887542	1.78258	0.92398	1.11429	1.11822	1.75646	0.514047	1.03281	1.57283	1.39997
Dlo_019262.1.gene	8.85402	2.72603	5.44489	6.26567	3.50902	6.44206	5.57316	8.55497	10.8365	14.3033	7.62061	6.16444	8.77564	6.13509
Dlo_016953.1.gene	61.6695	58.3902	47.8066	25.863	24.4439	32.4836	78.8133	33.3517	19.7091	28.1786	31.4503	31.9469	25.3765	24.282
Dlo_024158.1.gene	1.04896	0.614403	0.810987	1.36141	0.568576	0.202699	2.08424	2.42138	2.54851	2.34425	6.09633	2.47713	1.65557	2.87133
Dlo_003410.1.gene	1122.36	664.484	776.85	372.795	157.991	720.752	979.447	457.196	569.43	1097.55	338.279	355.353	362.131	262.775
Dlo_008397.1.gene	26.3441	25.2528	22.2487	12.8873	12.9163	23.3197	22.1731	23.9178	28.1518	31.61	20.8113	27.5302	13.3312	16.7095
Dimocarpus_longan_newGene_4475	1.58416	1.95376	0.786846	0	0.011641	1.17188	1.20304	0.379151	0.169344	0	0.406648	0.516917	0	0.368475
Dlo_000377.1.gene	228.151	217.522	250.978	340.438	242.969	233.536	450.03	448.151	440.366	661.771	684.519	429.346	360.382	777.78
Dlo_021675.1.gene	1.90038	2.48307	2.71611	3.32566	4.92194	3.3547	4.97181	6.65957	7.63105	4.70059	5.27088	6.28485	5.10861	5.36946
Dlo_003107.1.gene	2.76952	1.83124	2.2581	1.42309	1.40201	2.20699	1.85937	1.60921	1.65767	2.25121	2.16618	1.85352	1.34286	1.08318
dlo_039039.1.gene	0.269141	0.248965	0.219628	0.208767	0.160738	0.252982	0.176059	0.130437	0.174997	0.163195	0.122612	0.102077	0.113991	0.0705927
Dlo_018348.1.gene	0.818333	1.17287	1.35989	2.79564	3.65004	2.9806	2.47507	3.96908	4.93808	3.38984	5.33312	5.69188	4.34623	4.60858
Dlo_002306.1.gene	15.7376	27.2234	14.9829	11.4867	14.2496	32.5441	10.7398	11.7471	16.4818	26.731	16.2054	13.5873	11.5795	25.3466
Dlo_022818.1.gene	1.14004	2.9366	3.84064	7.55496	5.67929	5.26276	1.09452	0.558632	1.35615	2.18865	2.1509	0.785377	1.07748	2.13924
Dlo_031000.1.gene	4.31371	2.20925	9.58566	11.151	6.33603	1.97799	0.661241	0.644334	0.340164	0.718837	0.548426	0.0695417	0.646639	0.14434
Dlo_030333.1.gene	17.0682	29.0269	30.1379	41.5656	40.4765	41.3697	35.5323	40.8015	40.4741	70.1095	44.36	40.8189	39.7057	76.4426
dlo_035528.1.gene	2.05747	2.15071	2.7652	1.54657	0	2.4689	1.36174	0.828713	1.60031	2.67948	1.18126	0.588294	1.0312	1.09815
Dlo_021039.1.gene	254.615	28.2812	15.9898	3.58031	3.28038	13.3078	3.47585	0.737846	0.840033	0.777322	2.07402	1.20326	0.987515	0.831317
Dlo_010131.1.gene	22.1697	35.7209	23.4242	19.4083	15.8371	30.3768	20.1429	18.9194	17.3163	19.6318	28.575	17.1272	15.7203	26.2176
Dlo_007119.1.gene	45.6938	17.8489	7.3479	11.2013	13.2847	34.0566	10.4973	17.4729	20.2035	33.9986	12.2002	13.7556	18.8194	29.439
Dlo_022566.1.gene	4.14396	6.84003	7.13755	2.94525	1.93397	5.24125	12.5975	13.584	4.39408	5.21714	20.6403	10.8577	6.06198	5.06994
Dlo_009194.1.gene	5.04723	8.92662	6.15289	7.05071	6.04798	13.1054	5.57684	6.67056	7.62526	8.49932	17.4069	5.01039	4.7033	9.93106
Dlo_005589.1.gene	6.83543	17.3481	7.45182	7.06924	5.91274	18.998	8.92408	13.0895	7.96179	12.2688	23.8479	13.4707	6.99458	16.2854
Dlo_025317.1.gene	0	0	0.0126413	0.00278233	0	0.007622	0.109385	0.009583	0.00977	0.0708817	0.467145	0.0562113	0.063078	0.0379643
Dlo_021510.1.gene	24.0815	15.943	7.07259	4.44018	4.34617	7.36092	9.53953	10.4143	5.44361	17.1537	7.5358	7.3117	8.7421	10.5135
Dimocarpus_longan_newGene_6013	0.366013	2.03374	0.878632	0.69165	0.389198	0.368973	0.933511	0.535538	0.555841	2.49099	0.119172	0.8173	0.650499	1.91955
Dlo_011763.1.gene	4.94396	3.15319	2.71328	4.62938	2.95033	1.96473	3.08364	1.65934	1.77175	2.79842	3.46569	2.05751	1.50835	1.68022
Dlo_004071.1.gene	5.31609	0.208799	0.11056	1.81998	0.466925	0.382879	4.50568	9.06578	12.5606	20.0753	8.38506	5.19662	9.73421	7.15855
Dlo_025996.1.gene	45.7971	73.8203	57.4388	33.6374	36.5483	72.7271	70.9242	48.3963	49.0142	87.7469	115.876	54.6648	40.3101	93.4546
Dlo_023047.1.gene	0.795827	0.301403	0.279595	0.301414	0.204751	0.598376	0.880557	0.502978	0.578126	1.48503	0.905396	0.510848	0.411383	0.969568
Dlo_015572.1.gene	6.25174	24.6925	20.9508	13.6602	8.24367	14.0681	12.0307	2.15222	2.42456	6.48852	15.1325	4.2415	2.37473	4.3028
dlo_035937.1.gene	0.335496	1.15019	1.04972	1.45399	1.77517	0.995244	1.06917	2.72219	1.74484	0.450487	0.358915	1.53696	1.21901	1.66227
Dlo_002863.2.gene	6.64385	4.17095	5.51243	9.56148	9.01096	4.8818	9.63534	10.5137	9.90719	6.24362	7.89094	9.27686	11.5137	7.58429
Dlo_010018.1.gene	1.45318	0.177277	0.370484	0.551603	0.271972	0.084483	0.497027	1.04228	0.804816	1.65888	0.43715	0.414485	0.799051	0.450169
Dlo_009906.2.gene	85.7767	94.7367	114.787	221.135	259.461	159.799	157.529	233.952	257.98	195.412	183.626	230.363	308.727	243.223
Dlo_005793.1.gene	23.8666	17.0572	16.5708	13.1922	13.54	12.1848	17.1573	14.0088	14.2258	12.9112	13.073	13.4294	15.3245	12.6544
Dlo_001554.1.gene	12.2706	24.7397	7.13899	4.16279	6.02132	17.4188	10.0488	7.89382	8.80876	13.5067	27.9464	9.07635	6.80128	15.9015
Dlo_029229.1.gene	5.80868	5.62965	3.5417	4.00747	4.73949	3.80584	1.88429	1.83312	2.65769	2.67062	1.81472	1.30109	2.55594	2.57306
Dlo_014870.1.gene	0.4434	0.43857	1.08213	2.29777	1.21803	0.327771	0.368163	0.325638	0.429059	0.142162	0.295361	0.359629	0.340463	0.306721
Dlo_022637.1.gene	9.05175	15.1431	13.8753	7.3184	9.42171	10.8348	6.93347	4.27683	4.97942	6.89403	3.90452	4.59606	2.71638	5.83339
Dlo_000420.1.gene	55.0568	35.9357	34.0967	39.5089	43.276	34.1745	39.7437	42.0101	51.6695	35.8156	28.5208	47.0112	48.5107	45.9682
Dlo_012276.1.gene	12.8401	32.5887	53.8262	70.8696	48.8826	52.8607	35.2597	40.9053	49.0659	40.2999	106.848	49.7499	38.0569	54.4679
Dlo_033234.1.gene	3.4564	2.83803	3.24514	3.39601	2.99066	4.27203	5.92843	2.9769	2.15644	2.63947	6.43325	2.81407	1.37355	2.59038
Dlo_033180.1.gene	0.024787	0.123885	1.45079	0.936432	0.661581	0.370409	0.0125143	0.0595693	0.0932393	0.00696267	0.0192303	0.0359833	0.0275793	0.0326013
Dlo_032947.1.gene	12.995	11.827	10.0914	12.4013	12.8168	14.4143	9.35786	11.4607	16.0985	6.57416	12.0813	12.207	19.0623	11.8099
Dlo_013862.1.gene	5.29346	105.628	173.783	188.281	113.641	61.7881	3.15428	2.28959	1.49458	1.99607	1.04204	1.95484	0.536998	1.56602
Dlo_026706.1.gene	503.231	241.682	475.84	429.769	273.902	504.063	264.251	280.627	389.534	418.82	293.11	284.638	302.138	256.185
Dlo_033304.1.gene	178.559	201.563	155.014	164.956	220.846	247.511	84.1206	72.8657	146.952	85.4665	127.796	86.6403	224.001	111.253
Dimocarpus_longan_newGene_12527	0.754706	1.13722	1.19435	1.00288	1.21008	1.50722	1.42664	1.57745	1.15861	0.735709	2.77673	1.78712	1.18214	1.41763
Dlo_024914.1.gene	23.2309	20.606	27.6304	11.4635	5.64923	17.4802	73.3226	22.0274	28.3733	42.5028	28.1245	21.3349	20.945	11.5004
Dlo_021090.1.gene	280.116	195.76	186.067	46.3958	9.42269	49.7764	183.536	31.0439	16.3801	31.173	121.809	91.2609	22.6622	11.9937
Dimocarpus_longan_newGene_32	6.0269	4.71148	6.05787	2.24785	2.94497	1.80982	6.26066	3.10474	2.71199	3.73615	2.76587	2.53142	2.4976	3.36437
Dlo_020865.1.gene	1.92252	4.66064	2.76443	6.06206	6.07647	3.70524	1.67801	2.03325	2.48601	6.77902	2.77103	2.16192	3.06195	4.96184
Dlo_001898.1.gene	15.2294	37.0793	28.7034	23.7557	32.977	38.0737	22.1376	30.4963	37.7302	31.7448	31.202	28.9924	24.9494	30.6166
Dlo_007946.1.gene	12.157	9.86661	3.60918	1.72872	3.75822	19.7503	3.91138	3.12938	5.7261	32.209	2.65855	4.39583	4.67383	48.6422
Dlo_013746.1.gene	1.51432	1.89136	1.55643	1.40737	0.811716	1.37879	1.66589	1.00062	1.20143	0.877052	1.97207	1.37049	1.227	1.06788
Dimocarpus_longan_newGene_9347	4.21287	3.31778	2.86973	1.41783	0.927625	1.98717	6.49001	4.43939	4.40358	3.34916	5.60104	4.95534	4.44387	3.7014
Dlo_025310.1.gene	0.660051	0.287197	0.121663	0.731766	0.332433	0.342896	0.847609	0.903688	1.42606	1.29162	3.07578	0.932081	0.739099	1.53415
Dimocarpus_longan_newGene_9340	1.57799	1.61354	1.19745	1.96008	1.26828	1.05221	1.12565	0.687368	1.51694	0.474475	0.959498	1.26415	0.796542	0.493537
Dlo_031080.2.gene	1.64669	0.0887	0.0646393	0.126743	0.021471	0.025122	0.368929	0.313136	0.236306	0.429554	0.069162	0.235453	0.332829	0.144352
Dlo_007647.1.gene	13.3941	54.61	21.6899	26.8594	38.6897	64.9453	22.8354	38.3802	43.6347	39.5622	58.4139	42.9687	32.8009	56.473
Dimocarpus_longan_newGene_113	0.118434	18.4187	18.5411	10.3432	2.99431	6.99145	0.179626	0.078651	0.0796897	0	0.157765	0.0333287	0.0735667	0
Dlo_030161.1.gene	23.5994	13.3317	19.186	20.0663	13.1134	30.0132	12.6852	10.8547	17.9268	20.765	12.2682	11.0003	12.563	9.8392
Dlo_026107.1.gene	32.9362	20.3796	33.145	27.8965	18.1292	36.3196	16.6759	15.97	23.5539	21.1	22.3511	20.9452	17.3212	14.5394
Dlo_013101.1.gene	11.0132	8.83438	15.1556	33.0091	21.7277	10.0028	13.2324	13.6887	9.39453	8.13337	12.3518	18.1571	13.2471	9.3649
Dimocarpus_longan_newGene_8560	8.26706	6.92943	7.18651	3.34611	3.48948	6.04531	11.3715	8.67718	8.19608	5.03989	11.4489	8.88337	6.64975	6.55773
Dimocarpus_longan_newGene_8567	1.12688	0.497287	0.801398	1.80288	2.35558	0.474186	1.6245	2.15551	2.80029	1.6942	1.89032	2.52727	2.1664	1.69268
Dlo_006889.1.gene	9.63092	20.6393	9.17132	5.53394	9.42394	21.9323	8.50955	11.0947	8.19651	18.7217	30.6788	10.2059	8.35461	20.8243
Dlo_012083.1.gene	0.17614	0.339735	0.409609	0.666036	0.550174	1.05385	0.303208	1.02658	1.28276	0.707694	1.3519	1.06921	0.654369	0.746071
Dlo_025800.1.gene	6.93017	0.788055	1.20757	2.16243	1.24249	1.14267	3.79328	6.90814	7.82283	13.5627	4.15711	4.30894	8.58566	4.43512
Dlo_004906.1.gene	132.805	123.035	127.4	75.8083	72.0809	75.7143	61.8317	67.4956	53.3884	54.9809	24.6433	59.0916	69.8797	42.7894
Dlo_021416.1.gene	8.65378	11.6129	8.41018	2.1408	3.32008	2.48451	4.39794	3.64336	1.58347	5.40091	0.710628	1.04679	2.20029	2.76185
Dlo_027787.1.gene	56.6354	96.3149	72.422	37.9	39.7468	63.0756	48.5175	19.5886	15.3316	25.8797	40.4697	25.3554	17.72	16.4032
Dlo_000526.1.gene	18.7276	29.633	7.93382	4.52488	6.55224	34.3213	3.56342	5.5394	7.78465	31.8464	11.8165	6.66677	5.66257	45.368
Dlo_029268.2.gene	8.09977	10.0379	10.0157	11.3967	11.8565	9.50559	15.868	14.4735	19.6527	17.69	15.7616	15.4104	15.418	17.3072
Dlo_000763.1.gene	1.00482	8.61225	3.37883	2.07959	2.80112	6.20023	1.38879	0.0256913	0.058514	1.42179	0.789471	0.0629987	0.117283	1.27258
Dlo_028705.1.gene	11.1668	15.4788	9.89255	14.5004	21.1838	16.2174	21.5388	36.0923	41.3465	34.1657	38.5483	34.8015	35.51	38.7738
Dlo_024281.1.gene	0.525253	2.34877	2.34633	3.40031	4.21035	2.72992	1.38516	2.72664	2.01833	4.00113	1.03641	1.74129	2.4	3.08007
Dlo_021798.1.gene	161.386	278.218	279.107	230.579	258.295	189.78	172.253	142.357	93.4311	137.717	113.456	156.715	117.407	115.835
Dlo_019503.1.gene	0.499142	2.00424	2.1153	6.62528	3.98846	2.36665	1.74738	1.16614	0.505738	0.965981	3.73202	0.841272	0.273647	1.00413
Dimocarpus_longan_newGene_1576	1.53491	2.40445	2.38328	2.55028	2.03891	1.93596	4.05938	3.05351	3.45784	2.41244	3.01336	3.00273	3.2214	3.2353
Dimocarpus_longan_newGene_1571	1.87524	0.684732	2.10846	3.79925	1.85	0.451913	0.75654	0.283299	0.091459	0.162893	0.165458	0.0708833	0.221933	0.100939
Dlo_030554.1.gene	1.53849	4.45421	3.48799	3.10674	4.32014	7.14028	3.38215	4.5834	5.06508	2.39802	7.61332	7.0215	4.59547	3.83708
Dimocarpus_longan_newGene_1578	17.1485	12.7649	10.2649	10.8865	9.34508	9.98476	14.9981	12.3289	14.2134	8.7054	12.8003	12.9439	12.3175	10.8215
Dlo_021182.1.gene	52.154	41.8882	39.2801	34.9617	32.9639	34.1969	33.8378	30.9449	30.0206	33.854	33.0943	27.6612	28.7135	33.642
Dlo_017343.1.gene	191.587	144.769	139.997	166.771	174.476	177.163	200.717	215.007	178.769	254.391	108.652	205.062	238.137	236.812
Dlo_017714.1.gene	1.19945	1.51766	3.61642	23.9786	20.2368	1.29099	1.51806	1.20533	1.2528	1.03793	1.56001	1.07518	0.961102	1.09363
Dlo_031648.1.gene	41.9981	81.3199	101.245	52.966	61.4806	59.9167	54.156	34.486	23.8358	38.9346	39.6468	39.4842	25.5375	28.6087
Dlo_013029.1.gene	8.91957	18.4888	14.7374	24.5552	22.2789	21.5499	18.0698	14.326	22.5468	22.7927	24.1937	14.4261	18.7201	22.9717
Dlo_024097.1.gene	23.8157	7.70995	8.87981	6.02726	5.32111	20.7229	6.22633	7.02579	7.94154	2.6201	7.06827	7.38072	7.59988	3.60091
Dlo_010807.1.gene	33.2909	58.1639	67.0349	56.128	69.3136	63.8225	84.2731	73.1521	57.8423	64.9138	82.372	72.3826	60.2059	55.2778
Dlo_019339.1.gene	11.8032	14.3475	8.92663	6.66377	6.01789	5.76038	9.26295	9.12395	6.38114	14.6277	10.5891	8.38478	6.16463	12.0307
Dlo_015881.1.gene	0	0	0.710449	6.27986	3.20032	0.132254	0	0.126334	0	0	0	0.079998	0.115755	0
Dlo_023833.1.gene	108.802	174.189	168.146	210.32	236.59	225.425	167.74	189.215	233.655	238.944	280.125	215.869	183.098	236.288
Dlo_021001.1.gene	10.8393	8.49706	17.7052	62.0105	55.1819	33.9929	17.9906	18.2107	13.8766	27.7248	16.2863	16.1724	17.0492	26.2694
Dlo_024191.1.gene	2.61501	2.02449	4.72729	3.45593	2.73047	1.97168	4.96925	5.56222	3.89358	1.70947	4.72002	4.99223	4.58615	1.24835
Dlo_029931.1.gene	93.0648	230.948	168.915	129.704	173.645	229.887	161.889	222.314	253.776	260.762	313.941	264.01	197.386	269.979
Dimocarpus_longan_newGene_8953	16.7477	5.52708	9.0811	7.70805	4.97135	11.5541	6.96831	4.94779	7.88929	8.01299	10.5576	6.63374	5.97714	3.72437
Dimocarpus_longan_newGene_8956	8.88256	12.1872	5.97589	7.41918	7.24778	11.4433	14.1153	7.88373	10.7986	10.5253	24.0553	7.56315	6.37586	19.3364
Dlo_015407.1.gene	3.6749	8.58516	7.0027	14.049	18.5539	11.0584	6.9663	8.3842	11.887	8.97747	12.6683	11.3579	8.95251	14.2435
Dlo_007941.1.gene	1.70812	3.84882	4.49729	4.59147	2.84085	5.28605	3.248	2.81428	2.13023	3.57587	5.33675	3.18601	2.38144	5.13563
Dlo_012446.1.gene	5.44866	30.678	21.345	15.3867	16.7805	43.2254	5.52552	13.4305	8.94327	7.73032	28.7175	9.6847	5.4124	8.12151
Dlo_018685.3.gene	22.6121	30.0372	32.2558	22.786	22.8891	24.9241	39.7356	29.5763	26.7476	20.582	58.6159	35.1483	25.6936	24.7674
Dimocarpus_longan_newGene_7151	229.603	291.695	665.534	563.14	420.366	204.122	810.38	758.444	414.468	237.578	516.419	823.169	421.891	210.57
Dimocarpus_longan_newGene_5852	2.53527	4.37932	3.25201	4.40387	6.32496	5.61494	3.71442	3.31298	3.23307	6.50336	2.22783	4.13737	3.34165	6.14681
Dlo_002569.1.gene	3.91551	12.3816	8.50818	6.73571	5.57959	7.34527	3.04623	2.76736	2.13591	1.98668	2.55302	2.56551	1.88848	1.5016
Dlo_032819.1.gene	7.265	4.31703	3.39573	1.94215	0.393694	0.788908	5.54372	3.21678	2.13351	3.84691	1.04295	2.47988	2.25278	1.52789
Dlo_033293.1.gene	2.92281	2.42425	3.09595	3.87645	2.04836	2.51598	4.11619	1.5315	1.70836	2.76218	2.71109	2.28022	1.72004	2.20754
Dlo_015587.1.gene	3.28031	4.04149	4.42118	3.84531	4.07251	2.86432	8.5919	4.06407	3.62232	3.06374	5.44372	5.49581	3.16006	6.54028
Dlo_012888.1.gene	16.5491	14.1387	11.2488	5.50535	6.69773	9.71175	18.9484	12.7406	13.1138	9.84954	14.6555	14.8643	14.2676	18.0654
Dlo_014113.1.gene	5.11686	6.61922	4.75763	2.9565	5.03127	11.2674	4.10726	2.65952	4.03725	7.71669	3.66098	3.12553	3.19945	6.37295
Dlo_014572.1.gene	0	0.521995	0.983477	1.93581	2.0191	1.33292	0	0.143526	0	1.0336	0.09172	0.270915	0	1.01999
Dlo_011768.1.gene	18.7098	30.8167	38.8337	68.0301	45.5772	37.0949	21.8367	12.3068	11.7452	15.7256	20.8889	14.6608	11.9193	12.0018
Dlo_000764.1.gene	565.954	366.565	242.125	122.797	123.692	123.476	447.598	292.327	212.981	369.142	197.169	231.643	229.868	236.206
Dlo_032385.1.gene	3.47036	12.8708	13.4726	48.1181	46.0258	21.6808	5.92839	5.95922	7.74982	6.76858	8.1069	7.19593	4.78981	8.02347
Dlo_009786.1.gene	22.6014	9.53193	15.1097	19.642	12.6046	19.5244	7.4118	12.947	16.7472	25.8247	11.8588	10.4646	16.2938	11.2628
Dlo_025025.1.gene	0.38841	5.9885	3.99546	4.83978	8.53623	5.15259	0.916597	1.50207	0.820998	1.47574	3.00673	1.19333	0.905848	2.06477
Dlo_020056.1.gene	1055.88	1070.1	727.393	1120.44	1600.53	1444.43	599.34	911.68	1375.69	1102.2	534.364	969.985	1745.4	1135.97
Dimocarpus_longan_newGene_785	2.97288	2.18716	1.92901	2.49982	1.71945	1.90402	2.2584	2.62415	2.51839	1.34705	3.03179	1.98785	1.76219	1.27685
dlo_036665.1.gene	77.1044	99.085	62.9685	53.7301	32.6256	21.5728	41.4778	23.7878	23.5714	26.729	11.2928	34.344	27.6286	7.89395
Dlo_029404.1.gene	16.4488	20.2071	25.7392	17.7737	10.4438	26.2107	19.6811	9.64421	8.9214	20.487	15.5165	10.5907	8.14102	15.153
Dlo_004649.1.gene	4178.46	9730.3	6889.21	7287.35	8244.48	12483.4	5071.04	6865.97	8222.42	10567	10012.4	6707.15	6649.06	11040
Dlo_001633.1.gene	7.25208	22.5285	26.342	25.9539	31.7643	24.2793	17.9738	16.5463	13.7898	19.9067	19.861	16.7782	15.5999	19.8068
Dlo_015192.1.gene	812.566	695.641	648.371	408.939	410.362	510.037	598.429	493.586	453.322	509.972	460.963	481.436	458.594	429.23
Dlo_028055.1.gene	12.5683	11.1703	12.8341	7.51921	6.37603	9.11294	11.4565	6.24595	6.18301	6.66032	8.75853	8.31152	4.64728	4.78378
Dlo_029285.1.gene	0.31819	0.194786	0.231815	0.348419	0.385792	1.15503	0.252934	0.206692	0.391501	0.480528	0.485181	0.151168	0.198425	0.981253
Dlo_009426.1.gene	1.1151	1.28848	1.00853	0.409628	0.217617	1.12276	1.54454	1.83117	2.11847	2.31508	1.828	1.80077	1.63147	2.21993
Dlo_007653.1.gene	9.56636	9.93301	10.929	10.7078	8.42745	9.54717	5.86961	3.74834	4.46071	5.01041	6.42731	5.04986	3.76095	5.57072
Dlo_012479.1.gene	5.09989	11.1273	11.2549	14.3687	17.5585	15.8752	13.4778	20.3641	23.8332	16.3242	18.8073	22.2356	24.3441	18.2874
Dlo_023343.1.gene	3.37823	2.09126	5.92172	6.88951	3.43104	2.60924	16.7516	11.0435	9.39859	4.06759	4.89684	13.3684	10.9443	4.49429
Dlo_016629.1.gene	10.615	17.3048	20.0144	4.02814	6.05118	10.6877	17.3879	12.5463	13.3702	13.6344	13.4977	10.96	7.58596	6.73911
Dlo_016081.1.gene	25.6663	21.0426	24.2596	58.2236	43.6563	23.4708	23.7407	25.2849	39.4283	42.2973	39.7243	26.2355	37.9033	34.9945
Dlo_028172.1.gene	13.3961	1.60283	1.68756	0.892291	0.629774	0.889329	14.9102	10.1439	9.1274	15.4417	12.5892	9.91571	8.95924	10.4125
Dlo_009453.1.gene	5.1747	6.12018	8.21591	12.0361	13.1169	8.68687	11.0685	11.131	11.4984	11.7326	8.22569	11.8804	12.6435	11.819
Dlo_010598.1.gene	49.7074	7.66519	8.39437	12.4908	12.3063	9.24854	102.682	120.566	118.36	116.766	111.71	123.841	95.4738	113.487
Dlo_011411.1.gene	0.033729	0.134771	0.156713	1.32034	1.04903	0	0	0	0	0	0	0	0	0
Dlo_030782.1.gene	1.38851	1.77664	1.48094	0.608153	0.36664	0.316281	2.88457	2.60175	1.95789	0.534411	3.56615	3.09848	1.51664	0.481114
Dlo_031383.1.gene	17.3138	13.6146	14.5378	31.3171	32.4549	27.2046	21.1962	23.0616	33.8886	36.5702	33.6942	27.8036	30.9189	47.8226
dlo_039154.1.gene	25.8595	14.3914	10.4836	12.9435	11.3225	17.7371	8.42785	8.97317	9.26126	7.76081	6.49594	9.17394	8.47658	8.54719
Dlo_013749.1.gene	1.32052	1.08427	0.907102	1.27447	1.45111	1.68084	0.719796	1.41696	1.08979	1.31244	1.4246	0.948105	0.878534	1.30877
Dlo_006598.1.gene	1773.67	3208.33	1622.29	1476.08	1682.52	2030.93	1302.37	1170.12	1369.03	1228.46	1025.98	1231.22	1396.71	1225.44
Dlo_013477.2.gene	1.97096	3.80859	0.924784	1.32776	2.85173	8.88122	0.620514	1.18613	3.10022	5.93399	1.62771	2.17601	2.48258	5.83678
Dlo_019507.3.gene	13.1671	11.5392	10.6907	18.9114	17.4728	9.89688	18.4481	25.5606	17.324	31.9368	11.0089	26.209	22.2427	30.7481
Dlo_032811.1.gene	43.1966	39.545	34.5341	1.97659	1.0331	17.2008	22.6498	3.23459	0.529572	16.1209	29.0466	5.07858	1.02834	14.7102
Dlo_030372.1.gene	126.042	155.126	136.465	23.3985	11.5611	15.1321	84.8588	42.2512	5.60436	6.42973	19.1975	28.8494	8.10431	4.26085
Dlo_001714.1.gene	15.5971	29.6648	27.4677	20.388	20.963	34.2246	19.5127	26.4595	28.2301	15.0692	47.3018	24.9917	17.6438	26.2695
Dlo_020231.1.gene	0.286961	0.735456	0.936353	1.06122	0.942122	0.447364	1.29263	1.09872	1.05294	0.570657	1.33884	1.18399	1.02497	0.636165
Dlo_033798.1.gene	3.30562	7.32097	6.127	4.03256	5.30355	8.61696	3.51956	6.25836	5.03943	7.59647	3.33636	3.79453	5.91668	7.48088
Dlo_032408.1.gene	20.2616	12.193	13.7199	9.91263	10.4322	10.9043	19.7899	15.2814	12.2049	8.78841	9.9306	11.5775	13.89	8.0354
Dlo_019484.1.gene	0.871979	1.98099	1.01498	1.81524	0.664161	1.90673	0.823778	1.26347	1.23733	2.36784	2.28018	0.980047	0.987369	1.53976
Dlo_030259.1.gene	5.78546	11.6817	4.57424	3.68969	5.13759	9.46073	15.641	11.3639	10.7734	38.0057	9.50752	10.1661	8.29343	26.0887
Dlo_028298.1.gene	20.447	23.3564	23.9412	15.1697	10.3402	26.5402	14.4808	9.54341	9.91958	14.1193	10.9648	11.5175	8.6216	10.2415
Dlo_016930.2.gene	1.30298	1.79989	3.34934	2.99938	2.52438	1.64297	3.55393	3.66555	2.09364	1.18944	2.97825	3.27003	2.14597	1.30257
Dlo_028642.1.gene	2.1436	0.502992	1.63023	0.276749	0	0.0167293	10.0571	5.4327	1.37439	0.868286	14.9254	6.56066	1.06245	0.357734
Dlo_010015.1.gene	49.3262	53.3421	26.4856	14.5431	14.8819	71.7701	19.5249	13.4745	18.6318	61.5646	29.6863	17.6824	18.7519	65.1792
Dlo_011020.1.gene	3.78404	7.42293	8.90139	8.20333	13.4937	8.32186	13.0017	12.4245	8.83058	10.83	14.4176	12.5358	8.89438	10.039
Dlo_030710.1.gene	52.0935	76.6707	54.6257	31.45	35.8756	87.0539	51.4816	59.2038	52.3262	90.7396	90.896	56.6714	46.7813	86.7962
Dlo_025534.1.gene	17.7034	12.94	14.0794	31.8347	32.7978	24.704	14.1231	16.8224	17.5385	10.4251	8.81439	16.7107	17.1546	17.3704
Dlo_016779.1.gene	2.84469	5.6879	6.68457	2.96921	1.81699	5.51694	4.48038	1.78672	2.60505	4.07642	2.30624	1.58254	1.82217	1.35959
Dlo_022676.1.gene	2411.3	210.48	108.917	54.49	45.6679	250.335	71.7674	63.6074	51.4105	96.0898	47.6389	39.6809	64.9216	78.5928
Dlo_011322.1.gene	0.717009	1.49487	1.79968	3.71165	2.61447	3.05282	0.451638	0.998401	1.24972	2.23378	1.42839	1.43154	0.829897	2.47871
Dlo_018936.1.gene	5.75415	9.53677	7.969	8.0798	10.7563	12.3813	8.94949	11.6825	11.7789	8.55013	12.701	13.5576	11.0813	9.67945
dlo_034910.1.gene	3.35285	5.13541	2.08167	2.7189	2.23251	3.90152	3.25815	3.05278	2.82093	5.37204	4.99217	2.74878	3.72671	4.85814
Dimocarpus_longan_newGene_2507	0.831199	1.94388	2.49486	4.36987	2.10709	3.34656	2.41998	1.82401	1.43061	3.32896	1.30107	1.38335	1.36489	1.9257
Dimocarpus_longan_newGene_2508	1.24692	12.168	11.2359	7.92827	14.2211	16.5644	2.70965	5.50077	7.14589	4.59159	3.50308	4.99603	6.21362	4.97924
Dlo_031400.1.gene	2.24374	8.66058	4.26213	1.91774	1.76239	1.97576	0.889646	0.939614	0.591614	0.9143	0.249726	0.96283	0.508877	0.229259
Dlo_014814.1.gene	5.67295	0	0	0	0	0	20.3019	8.92507	6.85726	7.81187	18.1628	8.66217	6.92996	12.476
Dlo_019865.2.gene	0.485536	1.20869	0.813518	0.343385	0.598599	1.33997	0.725207	0.460013	0.300852	0.236562	0.550622	0.37452	0.315562	0.739629
Dlo_003586.1.gene	244.547	170.818	197.628	353.039	274.459	190.391	242.395	268.771	281.906	166.882	378.079	298.435	306.654	234.611
Dlo_028388.1.gene	14.0758	25.2878	14.3231	10.6744	12.2218	23.1513	6.79465	5.29624	6.58586	12.4639	6.1138	8.48861	7.39382	11.3167
dlo_035221.1.gene	14.4337	25.8396	24.161	24.1249	24.6632	24.2704	24.0808	26.7402	26.3129	18.9057	35.1776	29.351	23.6839	20.5164
Dlo_008858.1.gene	2.1064	3.14626	2.41497	1.4812	1.77455	2.75763	1.00982	0.31268	0.852451	1.03023	0.44846	0.947515	0.565521	0.701884
Dlo_002991.1.gene	1.94907	1.87824	2.87107	2.76106	2.73136	2.24751	4.57932	4.73398	3.59941	2.66297	4.39594	4.45035	4.09036	2.61779
Dlo_008106.1.gene	72.8719	44.6869	36.242	38.3711	30.2583	34.6048	39.4936	35.1825	32.6745	36.7823	37.2226	35.2236	30.8381	36.9336
Dlo_004651.1.gene	6.02988	7.15953	14.9009	13.3175	11.527	6.73209	16.1484	16.9266	11.1867	5.89779	11.0767	14.7024	14.725	4.77132
Dlo_026159.1.gene	4.52601	14.5468	13.3607	3.92945	3.19975	3.32535	17.0698	4.27233	2.6216	6.29688	19.3787	4.9911	2.45852	4.50964
Dlo_026049.1.gene	9.22417	6.61495	12.5239	12.1545	9.64345	5.05577	26.5394	15.4339	10.146	9.62418	29.3011	17.6148	10.4666	10.443
Dimocarpus_longan_newGene_6501	0.334297	0.628748	0.54037	0.957523	0.762855	0.738207	1.64313	1.34917	1.80589	1.15339	1.41381	1.73022	1.40732	1.69236
Dlo_014609.1.gene	1.60827	0	0	0	0	0	0.763481	1.23038	1.13443	0.773055	0.889565	1.23897	1.26975	1.13305
Dlo_033511.1.gene	0.965692	0.341389	0.463536	0.219178	0.209434	0.182641	0.977208	0.73333	0.676538	0.477569	0.445981	0.454117	0.230972	0.375302
Dlo_014405.1.gene	52.8028	43.0015	40.0738	36.4251	37.1142	34.8567	37.7043	33.6738	35.1999	27.3817	32.3448	30.0826	32.4793	31.6558
Dlo_032067.1.gene	1.6049	4.35481	2.35189	2.01829	2.60677	6.18291	2.88387	3.52865	3.80793	3.89636	10.7148	4.24655	2.8248	9.88219
Dlo_002470.1.gene	24.8182	12.4258	17.0422	39.425	28.9048	14.3018	43.0184	48.4569	63.3458	17.2702	31.7178	37.1235	67.6069	23.5589
Dlo_032424.1.gene	10.0519	9.12744	11.7858	7.42857	4.53612	4.31669	12.9114	12.9921	10.2042	4.26025	9.20719	10.0506	10.2322	3.53315
Dlo_028704.1.gene	2.54873	6.49143	6.46246	6.85694	7.17052	6.9599	5.87697	6.41299	10.4255	6.61147	10.2977	6.94803	6.85903	9.08906
Dlo_011013.1.gene	9.54523	4.21792	7.01417	16.7837	12.0623	4.3374	12.028	9.92078	11.6651	15.6816	9.44343	12.3686	12.8685	15.5539
Dlo_006344.1.gene	44.686	41.8429	56.1132	87.7154	76.3318	50.7574	58.6719	51.2935	52.7839	56.5456	52.6727	61.1955	55.1945	55.5994
Dlo_002326.1.gene	6.65126	0	1.06417	0.669837	0.470692	0	2.96855	2.29445	4.05982	2.66769	5.86902	4.47694	2.73865	3.67164
Dlo_009149.1.gene	14.7057	10.3292	18.9033	17.3068	10.0233	19.443	7.39874	7.33884	11.3886	8.49511	9.65192	9.43744	7.74212	5.25387
Dlo_003023.1.gene	70.4025	64.7382	55.4907	32.8996	41.5647	71.6349	42.4895	35.4404	35.7881	39.8318	52.0032	35.6914	33.6204	38.9705
Dimocarpus_longan_newGene_7294	6.80598	5.03725	7.23874	5.90857	3.76659	3.10093	9.30758	3.74513	3.01696	7.99747	7.53906	4.91251	3.08513	5.8485
Dlo_019783.1.gene	0	21.9665	20.6643	10.9219	8.00459	7.68968	0.125506	0.0318023	0	0.0156583	0.138712	0.0949657	0	0
Dlo_021506.1.gene	1.17738	0.489821	0.912872	0.679442	0.723062	1.12369	0.498928	0.684612	1.1562	0.621292	0.610004	0.660276	0.543485	0.650235
Dlo_016686.1.gene	0.353439	0.477657	1.13232	2.3805	1.47228	0.595341	0.650141	0.58526	0.61856	0.764334	0.862509	0.474338	0.475922	0.855388
Dlo_002265.1.gene	2.81843	1.85201	2.43252	4.36153	3.87551	2.24513	3.07144	3.30996	3.73641	1.86182	4.58847	3.44184	3.77878	2.76416
Dlo_009849.1.gene	2.20645	0.73267	1.48963	1.91232	1.20703	1.41467	1.00511	1.17911	1.44674	2.3919	1.12743	1.08036	1.78953	0.877182
Dlo_029562.1.gene	4.25518	2.47345	3.6179	2.55129	1.09947	2.21768	4.97803	3.68631	3.80559	4.78179	3.52656	2.99616	3.21176	2.12698
Dlo_028583.1.gene	0.579927	1.06268	1.15571	1.24564	0.771672	1.07836	1.08731	0.807277	0.976877	0.618426	2.03604	1.04707	0.563265	1.0529
Dimocarpus_longan_newGene_4017	2.22614	1.63565	1.46858	1.17455	0.945287	1.59361	1.91968	1.26322	1.00881	0.834637	1.50776	1.45386	1.24529	1.4446
Dlo_020200.3.gene	6.55041	6.44208	9.12267	10.0556	11.2721	8.61782	13.9625	12.9341	13.9956	10.0157	15.4713	13.1283	11.8683	10.8936
Dlo_024998.4.gene	0.211937	0.351813	0.37151	0.352238	0.273859	0.613755	0.318675	0.230878	0.206082	0.172833	0.323535	0.17388	0.134105	0.690285
Dlo_006785.1.gene	12.3953	49.9585	32.6401	41.0725	32.6579	78.0919	15.0881	20.0677	27.6463	29.3888	43.1469	18.9806	17.45	43.6749
Dlo_007685.1.gene	1029.49	884.932	552.932	425.481	456.582	674.272	444.339	363.803	383.137	449.861	329.793	377.898	424.192	519.246
dlo_034254.1.gene	1.84619	0.630364	1.25888	1.40527	2.40755	1.18444	1.69621	2.02363	2.28825	1.56819	1.8457	2.2985	1.9444	1.61351
Dlo_013740.1.gene	7.99916	11.0768	4.42379	2.53841	1.16933	2.91459	2.11285	1.69273	1.77066	5.27923	2.12907	1.72951	0.902902	1.76099
Dlo_015101.1.gene	196.183	159.004	79.8748	88.9468	143.203	167.954	105.679	84.3358	138.35	218.157	68.3998	106.527	158.746	198.036
Dlo_013249.1.gene	0.732488	1.50745	1.67221	2.13122	2.26504	1.58734	1.319	1.64968	1.60266	0.910446	0.997234	2.09348	1.48415	1.32813
Dlo_032672.1.gene	12.3407	8.06604	9.82426	10.537	8.93378	9.11997	10.6194	11.771	10.6365	6.01285	15.21	11.4451	11.146	6.65614
Dlo_009136.1.gene	6.79029	19.7056	13.8175	17.7606	13.5852	17.9517	8.6	7.66051	9.06831	7.23595	18.1577	7.09432	7.00423	10.7587
Dlo_010805.1.gene	37.4249	55.5346	56.3112	65.8593	68.4224	83.6833	51.4425	67.7659	91.5029	94.8889	92.5433	67.7535	84.5311	104.584
Dlo_033287.2.gene	11.6374	16.3604	16.7782	15.0641	10.4125	8.59932	8.60214	8.54168	7.96794	12.0268	5.25629	9.2269	7.88182	10.76
Dlo_011704.1.gene	13.556	11.9831	10.333	10.845	7.30245	7.86261	17.1882	9.20364	6.36726	18.2678	12.5543	9.22576	6.83316	16.3511
Dlo_011200.1.gene	25.3869	44.176	39.3845	37.4763	21.7873	39.2413	16.5437	16.2743	21.7721	22.4087	23.208	15.6227	16.2078	22.8873
Dlo_032651.1.gene	1.68605	0	0	0	0	0	1.3586	0.745881	0.673929	0.609014	0.89345	0.708796	0.612151	0.552968
Dlo_009940.1.gene	23.3704	25.8367	14.4302	15.3197	23.2332	20.7625	22.2892	18.3395	21.4027	44.221	5.80134	21.792	20.9361	59.902
Dlo_026323.1.gene	18.3584	19.4662	15.8605	4.07451	3.36255	13.824	15.0131	12.8862	8.80208	13.7515	29.3525	14.2259	7.45539	9.58839
Dlo_020762.1.gene	1.41983	0.992127	3.04853	2.09232	1.89316	1.07525	3.59071	3.18181	2.70508	1.55537	2.46523	3.20999	3.24085	1.4401
dlo_037688.1.gene	0.986918	0.222569	0.489233	0.118076	0.314455	0.535129	0.49074	0.421037	0.358699	0.375213	0.967272	0.68374	0.569199	0.532081
Dlo_017579.1.gene	51.6543	58.9213	64.6064	29.0567	21.8881	27.1756	28.6744	21.0838	16.8329	27.0022	16.2442	17.3195	19.2367	13.0248
Dlo_004838.1.gene	2.36214	0.781724	0.480748	0.971915	0.464499	0.669156	3.88696	1.99564	4.17511	5.82432	4.98783	2.20571	2.69561	4.68617
Dlo_017606.1.gene	0	0.258515	0.496057	1.2163	0.567633	1.02035	0.625441	0.172591	0.169382	0.126736	0.131041	0.286908	0.363992	0.675235
dlo_036307.1.gene	4.76465	2.99172	2.4813	2.71691	2.73768	2.51801	4.82325	4.58064	2.59549	2.0632	3.55419	4.50421	4.75372	5.54587
Dlo_000396.1.gene	1.18576	0.880487	0.785555	0.458441	0.261119	0.0497927	1.80232	0.964251	0.376085	1.24395	0.88065	0.381945	0.307483	0.657339
Dlo_015456.2.gene	6.59048	7.87783	6.57824	5.51668	4.5714	3.48971	5.49049	4.39127	3.07483	2.59182	3.93263	4.08963	3.41064	2.26101
Dlo_000732.1.gene	1.84279	1.26003	1.96781	9.29032	6.84827	1.75472	0.557349	0.61176	1.97481	3.12737	2.47297	1.20564	0.96505	2.09666
Dlo_026994.3.gene	2.18831	2.48525	3.79398	3.38228	3.13605	2.40213	4.49591	4.39101	4.82353	2.39115	5.88878	5.50959	3.85568	2.76766
Dlo_001165.1.gene	0.0368487	0.0525203	0.173102	0.975855	0.079804	0.188375	0.218101	0.444571	0.520466	0.860831	2.31589	0.349273	0.489473	1.7731
Dlo_018309.1.gene	0.705967	1.52802	1.1011	1.57013	1.85884	2.05832	1.23467	0.644285	1.10781	1.4541	0.854466	1.10522	1.15233	2.00208
Dlo_018421.1.gene	42.0026	64.5781	60.2611	57.9884	65.7311	76.4576	63.2004	87.2844	89.4384	94.406	84.289	81.3244	74.5743	83.7563
Dlo_005281.1.gene	0.182012	0.402152	0.529837	0.564919	1.02674	0.514764	1.33153	0.52846	1.18363	0.347996	1.10075	1.34281	0.931977	1.42431
dlo_038830.1.gene	16.3847	16.4553	5.29231	0.287116	0.373083	2.58591	3.66323	0.42699	1.65091	0.20969	5.66539	1.68479	0.439335	0.232956
Dlo_008628.1.gene	52.5951	45.3087	40.1162	43.723	42.2667	36.4916	37.4419	45.6473	49.513	25.8273	42.7002	41.4405	45.8252	38.4701
Dlo_008157.1.gene	0.679151	1.77872	1.50954	1.16117	1.36993	1.20681	1.20772	0.71526	0.548245	1.08566	1.53367	1.44567	0.567856	1.71011
Dlo_026212.1.gene	1.38659	6.26288	6.79535	4.99089	4.60386	5.0292	2.88739	2.64811	1.83432	1.77767	4.29759	1.50967	0.90562	1.24206
Dlo_020670.1.gene	91.0313	151.316	133.365	161.599	129.507	214.53	94.9672	109.438	132.387	68.8868	231.345	112.145	77.6779	123.997
Dlo_033154.1.gene	60.5429	41.0261	34.3891	29.4467	33.6362	29.94	37.4136	40.8302	37.3803	43.2739	28.2144	35.1702	40.655	39.9325
Dlo_009103.1.gene	14.3574	24.5446	31.1754	38.3124	57.3513	51.0771	39.8182	48.7006	62.1828	29.7167	26.6601	49.9575	65.2302	42.607
Dlo_010011.1.gene	3.87645	2.65557	4.53854	10.8475	9.28556	4.92484	4.55971	5.13528	4.34746	5.40703	5.17559	4.53269	5.5468	5.25012
Dlo_024351.1.gene	11.6023	14.1516	16.2379	12.7124	16.1507	15.318	24.6725	22.6827	20.8899	18.9076	44.7782	21.4883	18.3262	23.7114
Dlo_010402.1.gene	5.05152	9.74701	4.39805	14.3617	17.0252	18.9333	6.8051	14.8063	22.1788	13.8208	24.9241	12.5271	14.3689	34.5617
Dlo_030926.1.gene	18.1468	12.7151	9.05697	6.42195	5.07915	4.90108	6.0851	5.26311	4.60915	6.22762	1.02248	5.17569	6.75285	4.21884
Dlo_003668.1.gene	7.56638	16.0513	14.822	9.67117	8.81776	5.3584	8.35909	9.27179	5.44848	5.5469	2.79412	6.28407	8.65145	3.97806
Dlo_013237.1.gene	5.2816	2.06128	3.24754	1.8824	2.21705	4.15021	1.23703	0.374666	1.24391	1.79795	1.2325	0.735945	0.970498	2.08256
Dlo_033112.1.gene	4.85939	2.7179	2.03715	1.34529	1.68742	1.96726	1.99046	1.99273	0.881814	1.33149	1.50047	1.21514	1.13501	1.05116
Dlo_001652.1.gene	3.75192	3.94345	0.759704	0.778243	1.79988	0.660641	1.44785	0.858794	0.444181	4.32039	1.66774	0.944472	0.290393	4.06906
Dlo_030670.1.gene	2.93012	9.79957	9.91542	8.43976	9.89309	9.48387	7.01553	6.04383	7.31545	5.13875	8.66526	7.27748	6.12902	5.8613
Dlo_028819.2.gene	0.437469	3.66283	2.74385	2.76583	3.18526	5.65317	0.085662	1.59918	1.96569	2.12173	2.56269	1.73136	1.25342	1.48103
Dlo_026821.1.gene	15.287	0	0	0	0	0	18.6991	33.2178	43.6294	23.1372	24.7709	31.0447	41.4156	35.9763
Dlo_033323.1.gene	1.21514	1.13417	2.62992	2.00207	1.65298	1.31882	3.08697	2.76856	2.14929	1.49163	3.00663	2.84096	2.52158	1.24649
Dlo_031151.1.gene	1.65285	1.40991	1.43239	1.31961	0.677587	1.74255	1.21858	1.06566	0.875445	1.11488	1.33788	0.874895	0.879183	1.06904
Dlo_018549.1.gene	0.411033	0.115164	0.28811	0.23121	0.0855663	0.181001	1.0425	0.526267	0.32861	0.648272	1.52494	0.280166	0.399647	0.544689
Dlo_013516.6.gene	3.3636	1.95255	1.29115	0.997449	1.45415	2.34884	5.30274	4.43447	4.24251	4.03802	8.04231	4.49187	3.25331	5.52083
Dlo_025134.1.gene	0.321697	0.047006	0.206831	0.686102	0.595613	0.159588	0.493477	0.703955	0.648193	0.476751	0.135654	0.604247	1.22489	0.566604
Dimocarpus_longan_newGene_9188	1.18769	0.719428	0.585907	0.846864	0.854911	0.802319	0.591053	0.39821	0.547048	0.144309	0.448326	0.290722	0.618782	0.774428
Dlo_002992.1.gene	1.32332	5.38942	4.60434	6.11229	5.79707	5.68205	3.98029	3.23064	3.14446	5.99247	6.31538	3.68763	1.9125	9.13646
Dlo_014947.2.gene	11.3215	14.6234	15.3285	18.5894	20.8251	19.8003	16.8058	26.0613	32.4254	21.9998	31.8173	28.3397	26.7263	29.8867
Dlo_002622.1.gene	27.6566	27.351	22.5574	13.1346	12.0437	12.9211	24.0747	22.0097	17.8461	18.5823	18.0721	19.226	17.5639	18.3405
Dlo_015097.1.gene	2.17499	9.67247	9.52715	9.32596	8.67541	9.26461	4.52386	3.25605	3.22639	3.91796	2.73745	5.65036	3.73701	3.81903
Dlo_005429.1.gene	3.94799	3.27443	6.94795	20.1459	17.5579	13.3023	7.50741	9.97169	12.982	12.9196	11.256	9.6974	15.181	11.0231
Dlo_013005.1.gene	0.055726	0.454126	0.496077	0.310049	0.0962423	0.003035	0.683828	1.60828	1.22225	0	0.247577	1.49519	1.55378	0.199899
Dlo_015295.1.gene	15.9173	22.9528	28.0195	30.9978	37.6792	27.7559	26.0046	34.084	39.9295	34.8958	26.9307	36.001	37.7184	34.4075
Dlo_033857.1.gene	288.579	390.998	38.0544	18.0266	22.9762	395.877	17.9567	9.1378	18.8818	22.4068	22.2711	12.8038	11.3576	27.0389
Dlo_028756.1.gene	21.7567	18.1363	21.1112	31.8222	40.261	21.5345	20.2209	24.9543	29.4703	27.4423	19.1613	27.8678	34.2137	29.0783
Dlo_009514.1.gene	17.4087	1.45499	1.32649	1.29654	2.08764	2.04945	16.9466	11.8136	7.03732	13.2848	13.3664	9.1711	6.19363	6.35003
Dlo_002761.1.gene	4.99034	3.01711	2.01157	1.34623	1.22261	2.87342	5.55202	3.54475	3.74966	3.40635	7.96089	4.8145	2.60165	5.09937
Dlo_006537.2.gene	0	0.269977	0.629871	0.754658	0.663424	0.399693	0.0299447	0	0.0213967	0	0.148952	0.033966	0.137685	0.111844
Dlo_027819.1.gene	2.40257	2.25586	2.89915	1.8809	1.08318	1.64544	1.87045	1.32025	1.05564	1.21123	1.70122	1.47726	0.824091	0.828767
Dlo_023920.1.gene	3.87189	1.76718	2.06127	1.96974	1.01099	1.79808	2.94095	3.24807	2.84755	1.58757	2.85603	3.72643	3.55653	1.3519
Dlo_014574.1.gene	0.0501523	0.131556	0.325126	2.0857	4.16251	1.57691	0.0629097	0	0	1.5268	0	0	0	0.47874
Dlo_003632.1.gene	14.3766	25.4658	24.1085	20.405	21.2881	23.2445	28.4556	31.5975	28.7819	25.5253	38.4223	30.2667	23.1692	22.5472
Dlo_028707.1.gene	543.561	786.24	898.216	1165.77	800.411	491.237	624.012	436.494	390.899	632.418	287.206	501.673	447.415	557.308
Dlo_008053.1.gene	0.0653303	0.273123	0.594109	1.14168	0.876387	0.401673	0.948287	0.239739	0.120534	0.358715	0.201912	0.257672	0.276989	0.0206883
Dlo_019353.1.gene	68.7984	84.416	120.21	169.062	122.947	100.432	50.4945	52.0567	47.9504	68.0781	33.2333	63.5701	56.9389	55.1149
Dlo_029098.1.gene	3.09409	3.53632	3.42324	4.09397	4.16033	3.66015	7.81229	6.85879	6.3475	5.40299	6.7337	6.39198	6.25122	6.66996
Dlo_029710.1.gene	8.80748	10.0579	12.0297	8.09873	5.83807	9.01906	8.41541	5.06966	4.85524	4.12405	7.18692	5.58285	5.55869	5.02349
Dlo_013707.1.gene	0.658193	4.7543	2.23429	3.95013	6.30924	5.88869	2.12965	2.90222	4.68081	4.07473	5.11583	4.09801	3.39304	5.30895
Dlo_018577.1.gene	3.97085	0.085415	0.0766603	0.615305	0.105326	0.684247	1.30908	2.69509	2.86047	4.67246	1.50234	1.17786	3.22178	1.15952
Dlo_000389.1.gene	1.37697	0.634776	0.966861	0.217963	0.143026	0.205984	1.7368	0.398508	0.803401	0.225702	1.2034	0.505284	1.0093	0.326919
Dlo_007648.1.gene	5.1073	29.4439	12.3453	16.5535	22.2134	40.425	9.01592	15.2434	17.7125	18.5751	25.7969	17.7453	12.7209	21.4469
Dlo_011777.1.gene	3.66614	2.26757	0.615734	0.312973	0	0.19546	0.781064	0.315834	0.18746	2.32678	0.076864	0.0736073	0	0.0490893
Dlo_007334.1.gene	2.64951	3.75847	1.08208	3.75729	2.54054	1.73168	2.93845	1.20601	1.33916	1.80425	0.188657	4.85191	3.00757	0.950926
dlo_035537.1.gene	14.3315	7.01462	4.72945	1.77953	1.90274	3.66756	10.2147	2.64486	2.14788	2.05484	9.77423	4.14434	2.11651	3.27046
Dlo_000384.1.gene	11.6167	27.4111	15.6809	11.9442	12.2231	23.255	15.2816	13.7642	16.0302	21.4858	34.8069	16.6052	10.6235	27.7927
Dlo_031401.1.gene	1.43411	6.87568	2.80604	1.10056	1.20533	1.53344	0.541203	0.459129	0.224196	0.426579	0.14924	0.601377	0.202677	0.150699
Dlo_031314.1.gene	1.22867	2.95729	3.28699	2.99264	3.97858	3.76451	5.07445	4.44567	4.68836	3.97595	5.7489	3.90991	3.622	4.03472
Dlo_012444.1.gene	17.7708	43.5218	17.7799	10.0156	14.2238	44.4334	17.9331	19.3067	16.2564	39.5538	45.586	20.5579	16.4763	35.9035
Dlo_017056.1.gene	5.1916	0.17024	0.709972	0.196015	0.212198	0.119006	6.00643	5.5135	3.96397	3.3284	10.6962	7.90017	3.99936	4.64271
Dlo_017479.1.gene	1542.41	407.795	109.503	36.0402	14.8636	14.6688	232.938	259.224	41.1365	133.697	4.8975	115.188	93.8321	3.98257
Dlo_011662.1.gene	0.043449	0.0986937	0.009019	0.054493	0.335905	0.409805	0.0246917	0.414797	0.548143	0.391308	2.98317	0.73743	0.472138	1.2009
Dimocarpus_longan_newGene_6773	1.38358	0.0583533	0.07765	0.185443	0.0536953	0.103583	0.720301	0.675484	0.796367	0.658699	0.447402	0.656146	0.585333	1.47775
Dlo_000081.1.gene	39.9636	46.7981	55.9264	77.0313	81.1326	49.1127	71.5043	84.8346	90.313	59.3043	63.1034	89.1299	91.2896	67.9906
Dlo_029476.1.gene	0.0379173	2.29569	2.33213	8.66044	5.41091	2.7205	0.031632	0.175457	0.119383	0.422985	0.237533	0.144666	0.09132	0.344935
Dlo_009720.1.gene	20.5615	7.74143	15.5212	16.3527	10.1905	21.329	6.76149	8.45064	17.2503	12.2096	12.2475	14.1793	10.8575	9.25918
Dlo_017551.3.gene	164.173	56.4087	66.8682	52.2433	45.6972	59.0952	117.853	95.7168	73.5036	84.5679	119.004	114.709	67.8258	55.6219
Dlo_003598.1.gene	22.3216	12.6729	11.7674	10.0872	9.86833	14.9438	9.25431	9.61789	8.48855	7.53437	9.50185	10.0931	6.8707	7.14228
Dlo_008507.4.gene	0	1.80903	1.38777	1.40434	0.835233	1.22174	0	0	0	0	0	0	0	0
Dlo_009135.1.gene	68.5874	43.5224	84.4452	74.3281	44.7466	95.247	33.0175	29.7639	50.4607	44.6545	38.3904	37.7499	37.1295	28.9053
Dlo_033163.1.gene	25.7013	25.1948	30.796	26.3189	21.7408	20.569	30.2017	28.7671	18.3852	12.2745	27.5878	24.9305	24.0397	23.5784
Dlo_012950.1.gene	27.9238	41.6782	32.6181	37.1102	34.7579	50.0739	53.1196	67.2691	88.598	99.1037	84.7278	72.1025	60.5583	125.25
Dlo_026919.1.gene	1.41291	1.51338	2.33646	2.22069	2.31559	1.67911	1.01755	1.5434	1.39904	0.680865	0.88885	0.809394	1.64017	0.579942
Dimocarpus_longan_newGene_7555	21.8964	50.8992	52.6819	28.6035	23.1432	49.0405	36.2926	25.3337	13.247	18.1476	49.1401	31.9421	12.1014	16.0452
Dlo_009590.1.gene	81.9029	84.2959	164.299	199.212	112.171	96.06	61.1467	46.993	42.0577	60.8858	41.5091	63.512	56.1736	54.5974
Dimocarpus_longan_newGene_9655	0.456269	0.32671	0.294502	1.93237	1.88577	0.9849	1.29644	1.1446	1.50282	3.01409	1.16287	1.20373	1.23467	4.45525
Dlo_025216.1.gene	7.8979	20.2189	20.9457	23.5908	20.6204	27.1993	13.6249	16.3912	18.6022	19.1883	38.8996	15.5297	13.8797	29.2713
Dlo_030827.1.gene	26.4624	20.4035	18.5422	18.592	22.1276	18.6478	19.778	20.3521	20.4666	21.057	13.4944	18.2143	19.9639	18.3676
Dlo_026220.1.gene	7.83913	5.84852	6.67263	5.16482	4.52112	3.64748	6.07899	6.13539	5.58491	3.1667	6.41796	6.04564	6.28029	3.939
Dlo_018450.1.gene	25.253	24.5083	25.3257	18.2977	16.9307	18.7717	19.7921	15.5326	13.0738	14.6306	20.0508	16.7277	15.1259	15.2997
Dlo_030464.2.gene	6.53777	0	0.112117	0.926075	0.176719	0.154326	2.29091	2.73129	2.56813	3.97661	2.19346	1.68209	3.05747	0.503228
Dlo_013135.1.gene	1.08124	2.66409	2.69618	3.84245	3.41642	2.65114	4.81123	1.84836	1.99043	1.49159	3.45831	2.43342	1.29027	2.81836
Dlo_032593.1.gene	2.73536	1.15005	0.791641	0.524593	0.247422	0.507053	2.5752	1.55855	0.740261	0.666913	1.46129	1.84177	1.35642	0.598645
Dimocarpus_longan_newGene_12250	2.21293	0.681055	0.456581	0.511813	0.204465	0.583884	1.54342	1.58571	0.413128	0.67427	0.952124	0.969892	1.12385	0.634837
Dimocarpus_longan_newGene_12255	15.851	20.1191	13.9815	11.4381	16.0551	22.4636	19.6021	18.7175	25.6891	24.6453	44.5656	28.0866	16.978	36.524
Dlo_003081.1.gene	0.365258	0.509183	1.13548	3.06614	2.54103	0.410084	0.342755	0.30533	0.285694	0.640824	0.108453	0.44121	0.546426	0.808284
Dlo_007329.1.gene	22.193	13.2026	10.8972	16.2145	14.5472	10.0038	13.294	7.03382	8.44052	14.9177	6.35116	9.63106	9.4492	7.91937
Dlo_021278.1.gene	1.48919	37.3803	38.1848	33.1635	32.5071	31.7489	0.865528	0.898237	0.365552	0.478366	0.43944	0.50962	0.503885	0.507725
Dlo_025901.1.gene	5.7498	6.33978	3.76782	3.97009	3.72644	6.38755	2.05815	1.98212	1.99731	1.68466	1.98589	1.40473	1.50431	2.03244
Dlo_026748.1.gene	0	6.33518	6.56178	3.47389	2.54209	1.01781	0.534332	0.0216393	0	0	0	0	0.130922	0.361297
Dlo_030935.2.gene	7.18651	8.54656	13.355	14.294	13.5616	9.77605	15.7279	17.3708	14.3122	9.02508	10.0347	16.5166	16.9767	8.51642
Dlo_025219.1.gene	3.43978	1.76338	1.98464	2.66989	1.63505	1.9808	1.82453	2.33548	2.27499	4.42783	1.81495	1.31706	2.32744	2.09943
Dlo_006898.1.gene	1.35431	1.07676	2.77832	3.06897	2.00222	1.64419	3.68188	3.19956	2.36885	1.678	3.30124	3.3073	2.57854	1.39082
Dlo_020836.1.gene	8.53565	9.34575	10.0343	4.26356	4.61166	5.06004	4.16855	3.24892	2.98101	1.56832	2.77649	3.44716	4.82292	1.71419
Dlo_002505.2.gene	4.55956	4.67364	6.39067	10.6371	9.10163	6.23945	7.5349	6.74289	7.33874	7.98339	8.71354	8.08943	7.20762	9.19549
Dlo_010154.1.gene	1.21477	1.01343	1.03713	2.15718	1.42905	0.799595	1.37449	0.824146	0.713353	0.543549	0.940668	0.666616	0.827499	1.11439
Dlo_009544.1.gene	60.6229	46.2212	29.9704	21.4505	19.7692	21.0239	27.5565	15.9415	16.024	29.8196	16.5884	18.7096	18.4053	16.7377
Dlo_021732.1.gene	6.33081	0.233329	0	0.363312	0.0455523	0.045839	2.08353	3.74929	3.27927	4.65017	2.40882	1.33655	3.9112	1.16103
Dlo_010804.1.gene	2.54364	4.65177	3.07703	3.4255	3.96868	3.41136	4.94003	9.03886	8.23253	8.11089	13.1235	7.42044	6.29292	11.0459
Dlo_017507.2.gene	5.72035	4.80512	6.54871	6.83048	4.5609	11.1544	3.23094	3.82645	5.45864	7.0479	4.6212	4.31664	4.31388	4.33117
Dlo_008458.1.gene	3.52752	8.73619	10.6404	16.6151	20.3217	14.502	9.56478	9.55855	15.3497	7.16691	7.93473	10.2079	13.9522	9.71893
Dlo_005445.1.gene	3.87144	7.38606	6.74613	5.25453	7.04062	8.96909	6.78428	8.27302	9.82073	9.00874	12.8589	9.66924	7.4927	9.34234
Dimocarpus_longan_newGene_8079	3.05317	2.38228	2.62626	3.06404	3.51531	2.17711	1.94118	2.30295	1.65855	1.25832	2.40157	2.02594	2.82368	2.60792
Dlo_011175.1.gene	37.2106	27.7742	23.488	17.6804	20.4601	20.0383	31.2605	27.5849	24.9958	27.9928	24.4988	25.8989	18.9707	25.9286
Dlo_005657.1.gene	4.99526	2.53519	3.84578	2.96512	2.19007	2.15345	4.33365	3.18398	2.7751	1.76373	2.91002	3.64277	2.57684	1.46885
Dlo_026967.1.gene	40.4682	22.2571	21.1125	19.5048	21.0876	25.2017	21.6783	18.706	17.3477	26.4734	24.7808	16.1171	18.1455	29.3852
Dlo_013120.1.gene	7.59677	2.80398	2.40779	2.04237	2.01944	3.75474	0.416924	0.165424	0.32028	0.477091	0.637687	0.221121	0.229768	0.542695
Dlo_023440.1.gene	21.4035	26.504	31.8706	45.4548	44.2626	24.8149	14.5735	15.4599	18.9137	14.1636	11.6331	15.3604	18.2548	10.4823
Dlo_029607.1.gene	33.596	46.4493	95.3143	121.914	80.238	46.5197	44.1908	37.3639	22.33	32.5101	38.9443	44.4916	25.9504	33.4141
Dlo_031652.1.gene	4.52923	0	1.60085	0.797637	1.3638	2.32667	0.469954	1.01048	0.618151	4.57946	0.741798	0.558527	0.668592	2.9103
Dlo_012031.1.gene	6.32223	8.3542	11.1653	6.43212	6.41449	11.2149	3.73699	3.57933	4.08504	2.87377	2.94615	3.28917	3.94787	2.38251
Dlo_033402.1.gene	6.41251	8.21777	11.3576	12.3299	12.9366	9.2034	14.2188	15.0717	14.4326	9.6547	13.3571	15.2634	15.3965	9.92666
Dimocarpus_longan_newGene_2257	2.19477	2.32911	3.10722	3.00311	2.57741	2.43	5.90873	6.62145	5.17142	2.42891	6.093	6.05217	5.78137	3.22755
Dlo_004771.9.gene	2.6329	4.4962	3.68986	3.72805	4.48462	4.8534	4.49531	6.44573	6.83806	5.59522	10.3686	6.36168	5.77586	6.06432
Dlo_032422.1.gene	1.58081	6.30749	4.26818	14.5566	9.47154	5.11745	1.6521	1.83154	2.24135	1.91818	3.45262	1.70183	2.31843	2.49569
Dimocarpus_longan_newGene_1400	2.61299	6.09874	3.99257	4.01014	4.18849	7.15565	5.32874	9.3258	10.2124	8.44805	10.4292	7.68661	6.1588	9.59509
Dlo_005396.1.gene	0.55926	0.379619	0.822831	1.13455	0.869332	0.347097	0.842564	1.1179	0.946841	0.796219	1.18179	1.29001	1.04591	0.98701
Dlo_017581.1.gene	23.0473	5.75556	10.0831	10.4251	5.71318	10.3747	13.688	14.9262	20.069	23.1202	15.5571	14.4918	15.0219	11.1346
Dlo_030264.1.gene	29.3499	17.5587	19.8959	35.7114	27.0295	13.7589	25.871	25.4066	30.6117	15.3673	30.7639	25.4002	28.3484	19.0778
Dlo_009842.1.gene	2.32465	5.01579	4.1155	5.16574	7.13804	4.78268	4.05876	3.05666	3.26263	6.177	3.67074	2.50394	3.79997	5.82703
Dlo_026189.1.gene	1.41613	4.55683	4.91052	2.07101	0.904903	3.36842	2.80048	0.741291	0.47082	0.589002	1.89752	0.906933	0.230838	0.93157
Dimocarpus_longan_newGene_4534	13.3479	2.98086	0.734996	0	0.431489	2.79867	8.54956	1.65001	1.97101	1.34754	4.62413	9.04455	8.85877	1.62316
Dlo_031613.1.gene	12.35	11.944	7.44846	5.84532	4.34722	7.00543	5.61757	5.61161	4.41066	5.36104	5.25836	4.80576	5.39454	3.94969
Dlo_006360.1.gene	50.3436	573.577	445.629	483.889	678.443	477.752	161.943	148.84	146.219	146.974	134.233	173.494	151.306	268.934
Dlo_015810.1.gene	5.01559	6.0982	5.54661	7.73973	8.31386	5.47319	9.6793	6.85362	8.27574	7.99113	9.04879	7.57927	8.26407	12.7619
Dlo_026574.1.gene	0.275992	1.74185	0.158749	0.300174	0.331631	1.57864	0.350093	0.10515	0.164145	0.317741	0.50175	0.084514	0.132868	0.332361
Dlo_016585.1.gene	0.55041	0.851719	1.19133	1.41513	1.8898	1.52532	1.13923	1.2328	1.28857	0.833108	1.01964	1.3686	1.44759	1.24045
Dlo_010408.1.gene	3.05845	1.49808	1.33413	1.02037	1.10413	1.16308	5.35304	4.10645	1.81571	6.49144	3.45345	1.71913	1.72741	7.18048
Dlo_022320.1.gene	2.39067	2.31335	2.27546	0.758496	0.917094	0.747322	1.67224	1.4344	1.01085	1.32226	0.627646	2.00349	1.09644	0.710727
Dlo_004184.1.gene	0.138144	0.0263543	0.072385	0	0	0	0.517591	0.106336	0.198946	0.0993033	0.348435	0.183115	0.104456	0.0807747
Dlo_011410.1.gene	14.8266	12.4506	29.9412	63.1781	38.6779	13.9775	10.4027	7.24189	8.20275	7.76974	7.75089	7.1825	10.4068	8.87364
Dlo_033588.1.gene	52.599	49.5387	34.4532	33.2538	27.7342	27.8023	41.986	31.2609	29.6476	43.1355	37.1795	32.6657	30.0966	41.8354
Dlo_023487.1.gene	5.92501	6.78302	5.93692	6.75709	6.91065	6.74386	8.87309	12.6008	13.3071	11.3601	12.0843	12.7916	12.4262	13.3786
Dlo_009297.1.gene	548.57	744.106	634.528	497.235	431.761	1074.23	295.404	482.566	680.967	532.111	603.103	581.534	531.113	463.297
Dlo_003602.1.gene	33.9274	106.115	90.0702	45.0769	51.977	47.2692	43.0302	20.0954	15.7602	33.3997	29.2667	25.7842	15.9062	23.8292
Dlo_019298.1.gene	110.941	275.425	155.24	125.266	121.745	243.76	149.924	161.329	216.55	146.648	278.684	144.798	144.47	180.307
Dlo_028021.1.gene	77.3701	28.6152	22.208	31.0436	27.5856	11.6879	34.6308	29.2783	27.0363	23.564	31.1088	33.0155	32.2641	20.8654
Dimocarpus_longan_newGene_8312	15.5781	20.5764	22.3045	14.5347	15.1964	22.6223	24.146	30.2904	26.698	27.2737	39.5978	27.0741	26.4583	19.1797
Dlo_026167.1.gene	3.2944	9.58937	6.03399	5.78755	5.07407	7.27532	5.32738	7.27026	7.11895	4.67857	12.1089	7.93799	5.02212	6.37865
Dlo_031402.1.gene	7.47315	11.4331	5.82255	3.23601	2.59604	2.75033	3.30174	2.29086	2.64484	2.92654	1.8638	2.73562	2.44871	1.19777
Dlo_030847.1.gene	5.14063	4.85689	4.93352	2.44482	2.15006	1.91091	4.18189	2.42404	2.90414	2.56386	2.1957	3.33968	2.24143	1.58847
Dlo_005519.1.gene	4.1813	10.5213	9.64271	11.6227	13.4004	15.2583	6.78498	9.19825	8.71558	8.47031	16.9114	8.74838	8.5687	12.5668
Dlo_006545.1.gene	72.6204	24.8619	23.7467	21.2616	18.9573	14.9235	68.9844	62.6891	31.1846	24.9682	24.9589	46.0336	41.9675	26.1227
Dlo_018575.1.gene	26.5662	14.9889	18.1115	20.905	17.4827	15.6253	12.238	9.50472	11.496	15.5494	8.90022	9.64906	11.2749	12.168
Dimocarpus_longan_newGene_6119	1.05032	1.41797	1.83332	1.74144	1.66944	1.25755	2.12125	2.08407	1.48497	1.30179	1.78431	2.80938	2.27468	2.0563
Dlo_001983.1.gene	12.7976	17.2916	10.6001	10.1424	19.8502	18.5323	11.1889	11.0702	20.2772	34.3254	8.78585	11.5508	20.8604	32.8276
Dlo_011399.1.gene	5.8426	8.35651	7.68654	10.9694	8.37798	10.6089	7.55322	8.96714	9.23574	22.1974	11.7449	7.42816	10.175	17.7358
Dlo_020646.1.gene	159.636	51.2113	36.2446	9.36781	8.19731	59.1232	19.6832	6.50617	6.86398	46.1469	33.3004	6.32739	6.94473	45.5547
Dlo_032810.1.gene	52.5919	28.0469	22.2363	4.15941	1.63211	25.9251	26.6529	14.6504	5.46644	51.3815	37.3742	16.0336	5.46972	48.747
Dlo_014049.1.gene	6.39561	3.43753	3.11682	2.47065	2.24841	1.67952	2.83546	1.35984	1.44845	2.04896	1.16228	1.63887	1.89335	2.04182
Dlo_032780.1.gene	0.459167	0.016004	0.0195107	0.052083	0.043834	0.004891	1.02093	1.13239	1.35235	0.94273	1.00405	1.23631	0.974675	1.24114
Dlo_007940.1.gene	1.95682	3.0442	3.08455	3.31225	2.63869	3.55909	3.12154	2.92789	2.61437	3.17237	4.36018	2.83596	2.35446	4.7643
Dlo_024499.1.gene	47.4963	63.5123	74.7111	41.472	41.9378	32.741	87.5743	33.0749	22.2025	45.6883	50.5512	34.3678	30.6756	51.0769
Dlo_014980.1.gene	20.3992	37.6548	29.1899	32.4177	32.9875	41.0738	24.0328	37.5268	42.743	29.5536	53.1173	35.8223	33.0075	32.1539
Dlo_024891.1.gene	3.49212	7.07974	8.58747	11.999	10.8267	7.6964	6.58882	4.54741	5.08333	4.87499	8.59453	5.64751	5.23535	5.58617
Dlo_002234.1.gene	1.56619	0.411445	3.25257	4.99317	2.82046	0.34277	0.879088	1.21047	1.07887	0.696012	0.408767	1.0429	1.09229	0.492077
Dlo_021213.1.gene	12.3921	16.6087	10.1598	10.2743	14.6836	19.8212	23.5031	30.0841	31.2035	31.5976	51.0298	32.9075	27.2263	36.8724
Dimocarpus_longan_newGene_1236	32.8421	3.3934	1.17767	1.48657	1.28402	2.12666	16.4058	19.7645	24.1197	19.0082	10.033	17.4967	19.8738	27.4749
Dlo_006261.1.gene	1.03111	1.58466	2.58785	6.2252	3.32864	2.84632	0.114908	0	0.0385363	0.136439	0.0309283	0	0	0.130156
Dlo_003487.1.gene	0.888625	1.01116	1.89295	1.25422	0.972207	0.695473	2.32633	1.4761	1.07704	0.858213	2.11115	1.52738	1.31807	0.564467
Dlo_031783.3.gene	30.6229	18.9369	30.7594	25.4462	20.3071	29.5443	9.86425	11.9168	10.6825	11.4269	14.58	12.8623	12.7065	13.4204
Dlo_010744.1.gene	5.90383	5.72031	9.15361	13.5675	9.513	7.89716	8.95024	12.7792	10.8518	5.54556	13.5962	13.0913	10.7896	5.9788
Dlo_011865.1.gene	0.0768987	0.197398	0.234727	1.98336	2.20431	0.311773	0.150591	0.145589	0.137241	0.23403	0.075098	0.0879577	0.139474	0.734271
Dlo_003434.1.gene	1.3298	0.372654	1.26791	0.694692	0.796831	0.911555	2.98197	3.38696	2.89806	1.55128	2.63543	3.04103	2.98374	1.59774
Dlo_002288.1.gene	0.472393	0.531066	0.606715	0.52401	1.04169	0.808685	0.520129	0.606967	0.614251	0.778343	0.568992	0.626465	0.595504	1.7335
Dlo_023263.1.gene	7.12029	5.61995	4.92866	15.6668	19.2093	11.7392	5.91666	9.13215	11.1786	20.9365	7.80456	9.99813	10.1515	27.72
Dlo_032832.1.gene	0.362594	12.909	38.0113	97.1618	73.107	52.2432	0.986749	17.3827	35.6582	30.0746	19.1564	21.5872	27.504	33.9652
Dlo_009897.1.gene	11.4545	14.8987	12.9429	14.3647	20.1804	23.968	17.2272	16.8044	21.525	26.8785	17.1001	19.4837	19.8048	28.0663
dlo_037331.1.gene	0.405863	0.511961	0.409075	0.655833	9.45994	11.1129	9.08424	0.348565	0.718067	18.6398	6.82981	0.35666	0.209896	10.5238
Dlo_029847.1.gene	35.5867	18.4839	11.0851	10.6559	8.95466	18.3193	17.7213	13.7934	11.2306	21.6627	21.3102	18.0718	9.73749	20.2796
dlo_035605.1.gene	22.7464	66.395	64.5059	90.8036	61.2054	83.4161	55.1231	43.8541	50.7208	45.8923	112.257	42.813	37.1911	55.9311
Dlo_022301.1.gene	0.165327	1.01307	0.658613	0.930105	0.382743	1.22473	0.057729	0.0914173	0.0884773	0.43736	0.494792	0.147091	0.13299	0.591316
Dimocarpus_longan_newGene_10968	2.27993	2.00206	3.08261	2.65806	2.37984	2.29971	5.16264	6.25693	5.13744	3.97164	6.24538	6.23227	4.96467	4.92212
Dlo_033035.1.gene	0.0656417	0.0262297	0.026344	0.0312657	0.00452633	0	0.177197	0.126988	0.209591	0.123839	0.28586	0.194373	0.16724	0.26624
Dlo_009952.1.gene	7.40493	6.1906	4.62246	3.59339	2.60139	3.45895	5.53497	4.24582	4.44204	7.33843	3.01304	2.49522	3.17595	3.80492
Dlo_009596.2.gene	320.135	112.135	145.491	108.668	116.763	135.197	182.037	168.033	143.276	147.845	180.297	162.312	166.925	134.707
Dlo_003858.1.gene	2.75499	2.30045	0.992797	0.580791	0.607946	1.57956	0.986566	1.08984	0.6836	1.37746	0.281853	0.253092	0.790488	0.957226
dlo_036473.1.gene	2.09153	1.35218	2.69741	3.22989	2.07019	1.19804	1.33819	3.16619	2.91437	1.95558	1.07095	2.21855	2.44227	1.1436
Dimocarpus_longan_newGene_11939	2.7203	9.87605	7.93321	5.76714	8.3146	12.1516	3.69816	5.91233	5.25889	4.94644	4.91342	3.19392	4.187	7.00615
Dlo_025209.1.gene	4.75278	5.73129	4.86725	1.83007	1.89969	4.985	2.57728	1.65673	1.68139	1.9762	3.56694	1.00391	1.56625	1.71537
dlo_037314.1.gene	12.2433	2.68416	1.1439	0.765021	0.543371	1.00461	1.67986	2.09464	1.68824	3.45425	1.85396	1.19959	1.41388	1.15748
Dlo_024859.1.gene	2.57361	1.62452	1.93751	5.60846	5.84362	5.27591	5.14654	3.51764	3.88679	8.108	5.03818	4.25585	3.50921	8.36566
Dlo_028610.1.gene	5.32043	1.52429	1.77957	1.33592	0.686972	2.44967	5.45015	1.8544	2.73954	3.11764	2.67144	1.97898	1.97987	1.21408
Dlo_028406.1.gene	6.50906	5.50786	4.33043	3.42662	3.02413	3.9265	8.21866	7.21725	5.86321	21.0579	6.93101	6.04394	6.13939	20.7479
Dlo_016103.1.gene	4.53264	13.1228	19.7438	17.0468	16.6561	15.331	10.484	11.2371	8.81621	5.87274	9.19099	11.7517	11.247	8.58602
Dlo_008341.1.gene	4.76698	22.6612	20.0157	11.3641	15.9882	29.3333	5.76851	3.27969	4.25814	8.39119	5.91393	3.98441	2.54361	6.64524
Dlo_009468.4.gene	0.427259	0.364563	0.608236	1.03026	0.643394	0.20561	0.297735	0.371743	0.291341	0.263337	0.318917	0.368583	0.295706	0.332838
Dlo_026394.1.gene	0.754712	0.252524	0.539911	0.843895	0.767283	0.795191	0.103113	0.318318	0.556255	0.940597	0.507649	0.196656	0.43528	0.427471
Dlo_009024.1.gene	0.251453	2.72111	2.20347	0.784601	0.601227	3.38791	0.226516	0.324759	0.463734	1.85119	0.290466	0.402826	0.288935	1.06902
Dlo_015152.1.gene	0.0901623	1.39268	0.917395	0.487163	0.0491967	2.30401	0.427882	0	0	0.264795	0.009834	0.0912563	0	0.105187
Dlo_002924.1.gene	10.139	4.78914	4.87276	5.72215	5.28593	3.75783	4.54101	5.92763	6.51604	5.09768	5.39045	6.09654	7.79133	7.73196
Dlo_028279.1.gene	2.63897	1.24169	1.08791	2.01277	2.55097	1.60652	1.74681	3.14021	4.23016	1.76862	1.20542	2.71034	4.23651	2.84435
dlo_038086.1.gene	5.40142	7.48518	5.42992	4.84169	3.72728	4.3132	3.19458	2.762	2.88991	1.51703	1.95242	3.9167	2.1454	2.6679
Dlo_006112.1.gene	0.783442	0.866936	0.627556	0.331087	0.193152	0.968075	0.606936	1.13562	1.83791	1.78131	1.64886	1.19111	1.0032	2.79319
Dlo_008753.1.gene	32.9379	20.7927	16.2327	12.4714	12.382	18.178	15.7391	13.3799	13.7694	15.8758	16.3479	13.7751	13.7565	17.8967
Dimocarpus_longan_newGene_8602	0.013007	5.00261	4.55377	2.42079	1.86574	3.59513	0	0.012655	0.00928767	0.0100663	0	0	0.0118927	0
Dlo_028011.1.gene	13.6482	20.4546	21.0972	13.9263	11.743	18.0179	9.77872	5.94135	7.14163	13.5038	2.73217	5.50404	6.08579	9.479
Dlo_021060.1.gene	11.7728	10.2767	17.642	21.4648	17.1484	10.3674	19.9582	21.2838	14.8469	8.30924	14.1211	18.2901	18.0012	8.2182
Dlo_007903.1.gene	1.04953	0.304084	0.19492	0.391888	0.297255	0.332437	0.310719	0.764862	1.10492	1.30514	0.282085	0.303807	0.831509	0.341609
Dlo_005351.1.gene	2.93184	7.82685	4.56132	4.00952	4.20338	11.6118	6.09501	3.72905	6.72894	7.53443	7.41225	5.38997	4.11357	6.97476
Dimocarpus_longan_newGene_3182	11.2083	7.82447	9.30667	9.69094	8.77292	6.33296	10.3116	6.52123	3.01036	6.09882	4.16445	5.32798	4.39381	4.13473
Dimocarpus_longan_newGene_3183	1.40093	0.540716	1.18113	0.760083	0.559048	0.568545	2.84365	3.10659	3.9305	3.29238	3.04785	2.72439	3.05107	3.25898
Dlo_020481.1.gene	17.8331	27.5097	33.6681	45.447	52.8733	38.6019	40.477	38.6527	53.095	28.6767	45.7814	45.2168	51.424	38.8736
Dlo_006825.1.gene	27.7982	15.7971	11.9519	12.0763	11.1427	10.1502	12.0801	12.2761	12.0696	11.4349	11.7052	11.9868	12.5282	9.74266
Dimocarpus_longan_newGene_2587	3.98457	7.84023	5.84073	4.23177	8.02261	7.38114	6.79513	6.33909	6.01532	7.29627	10.6868	6.04838	4.70387	8.3391
Dimocarpus_longan_newGene_12116	0.324453	1.18792	0.996921	1.21402	0.889575	0.850947	0.622244	0.837588	0.686147	0.640702	1.00143	1.16163	0.718311	0.945723
Dlo_013289.1.gene	6.56263	4.09233	4.07654	4.51635	3.93505	3.458	4.25992	4.05409	3.48763	3.46997	6.39481	4.29236	4.79156	3.06645
Dlo_032147.1.gene	1.95961	3.11757	3.59747	7.06036	4.36378	6.11821	2.39125	2.43606	3.45807	5.35333	5.5533	2.87245	3.12215	6.64708
dlo_034786.1.gene	2.62739	1.76593	1.92044	1.6275	2.00335	2.1538	1.41308	2.248	2.61254	1.4939	1.92303	2.00784	1.91558	1.44133
dlo_037155.1.gene	0.335675	0.229263	0.278034	0.254337	0.13939	0.432398	0.427502	0.352354	3.05656	3.95926	0.691883	0.465954	0.38736	0.8528
Dlo_028291.1.gene	0.0507177	0.0746747	0.173265	1.04925	0.763998	0.198056	0.161336	0.168834	0.1934	0.115468	0.396177	0.0982123	0	0
Dlo_003715.1.gene	28.231	25.8353	18.0269	15.4593	15.7659	13.1185	20.2586	15.9514	16.7539	16.2079	11.9727	13.887	15.5142	11.7443
Dimocarpus_longan_newGene_5059	0.498808	1.25441	2.12626	0.435033	0.182554	0.620405	1.09135	0.539389	0.298607	0.493789	1.69687	0.811654	0.311501	0.71368
dlo_039093.1.gene	6.57166	0.828474	1.2957	1.67902	0.640508	0.590386	3.1198	4.20602	7.25219	7.03393	3.42764	7.76351	5.22625	1.35181
Dlo_018620.1.gene	5.13557	0.0458957	0.103832	0.396258	0	0	2.87742	4.47985	3.81634	6.05287	1.18853	1.66359	4.76211	1.0195
Dimocarpus_longan_newGene_5057	2.44687	3.00636	3.1402	4.09234	4.2508	2.85779	5.46306	6.6674	6.35424	3.47298	5.379	6.72671	6.2104	5.28706
Dlo_028627.2.gene	5.13635	3.07994	5.58332	10.8955	8.71842	8.0383	2.46471	3.31006	5.86757	4.69438	4.98907	4.87711	4.72754	4.54074
Dimocarpus_longan_newGene_1747	0.138007	1.70823	1.27271	1.01647	0.766815	1.66359	0.409	0.366592	0.634489	0.997855	1.97004	0.532946	0.337481	0.486587
Dlo_024584.1.gene	8.42631	20.4192	19.0683	9.80771	7.85421	13.8909	11.3166	5.18309	6.85217	5.9099	8.88798	7.84512	5.96148	7.43215
Dimocarpus_longan_newGene_9922	0.496888	0.243804	0.766236	1.26759	0.495968	0.316852	0.470896	0.504299	0.37544	0.484461	0.672237	0.718806	0.322041	0.719643
Dlo_021565.1.gene	17.9123	10.9616	14.5655	8.43695	11.266	9.04185	6.41088	7.39309	6.49275	6.63155	4.88409	5.16539	8.23099	4.07154
Dlo_008912.1.gene	4.25728	0.820976	1.41577	8.77817	6.22357	1.93031	7.88339	13.1709	18.3635	38.4952	31.8356	13.8883	16.4159	27.0031
Dlo_008969.1.gene	0.339119	1.37261	1.99036	1.83785	1.21372	0.955167	1.33632	1.0765	0.675174	0.810002	1.26326	0.913467	0.595659	0.719526
Dlo_026211.1.gene	55.285	56.3175	118.358	205.247	124.282	87.4945	114.592	108.256	120.654	124.146	190.701	144.408	107.51	136.724
Dlo_030389.1.gene	6.52771	7.63682	6.15348	7.19741	8.68875	6.60298	8.62196	9.79581	9.12096	10.7283	2.45211	6.61025	10.7066	7.46277
Dlo_014785.1.gene	4.12623	5.4435	3.11656	2.46326	3.54842	3.11601	4.52313	5.63556	4.14049	4.00385	2.79489	2.94176	5.22077	3.55866
Dimocarpus_longan_newGene_3845	0.125571	2.75213	3.12674	3.72914	3.91576	3.70021	0.608718	0.783073	0.240662	0.606311	0.419102	0.42302	0.261842	0.551155
Dimocarpus_longan_newGene_3840	8.05523	15.1161	13.6887	14.4709	14.3186	12.2598	5.52185	6.45502	5.42222	4.64357	4.47282	6.14286	5.88052	6.42281
Dlo_007310.1.gene	1.02221	0.570702	0.768669	1.3568	1.12867	0.12907	0.603222	0.197052	0.26114	0.342381	0.320801	0.162622	0.52529	0.229463
Dlo_026947.1.gene	60.6303	95.351	87.7927	152.625	182.481	147.439	102.936	77.9138	80.9975	116.375	85.6356	98.5208	84.622	145.198
Dlo_017857.1.gene	3.07769	2.51143	3.16909	10.5618	7.40409	1.10466	3.38473	1.60278	1.10346	1.95798	3.40409	1.7515	1.19582	1.66431
Dlo_029489.1.gene	1.0306	7.19286	2.22107	3.33523	2.31696	6.95151	2.65356	4.67378	6.10468	8.94709	16.1518	4.32442	4.36096	11.1117
Dlo_024874.1.gene	10.354	8.25468	8.77756	7.03279	5.48489	6.23198	7.80616	9.7318	7.92967	4.34824	10.2338	10.4409	7.76384	8.93402
Dlo_023321.1.gene	0.789707	2.04062	4.36618	15.0029	10.1336	5.37254	1.43067	1.68138	2.2474	2.13408	5.13772	1.67002	1.90024	2.67596
Dlo_017671.2.gene	3.05256	2.6396	3.4813	2.39896	1.57483	4.30764	1.43343	1.68435	1.72416	1.78333	1.31643	1.23043	1.35814	1.15125
Dlo_007862.1.gene	25.2933	29.2725	25.2364	51.8351	52.9979	35.9447	49.0487	35.6343	36.8627	104.318	29.6864	36.343	39.8154	106.284
Dlo_012498.1.gene	0.592958	0.439773	0.424124	0.383222	0.385618	0.465972	1.00647	0.737302	1.00458	0.800222	3.98517	0.964542	1.01429	0.904135
Dlo_020024.1.gene	53.0792	55.5639	43.1397	34.2397	27.3822	34.8967	37.6381	29.6609	27.8531	40.0988	41.6613	31.3907	27.6052	27.982
Dlo_019113.1.gene	4.53727	5.23586	5.12677	4.62763	4.93155	5.27605	5.49229	4.50859	4.13398	6.18412	2.49818	3.94553	2.45144	4.09485
Dlo_017659.1.gene	542.05	378.503	199.728	109.818	99.2798	180.47	281.633	291.555	151.637	297.987	119.998	159.961	207.161	196.435
Dlo_028589.1.gene	2.64688	2.81649	2.24035	1.47115	1.12763	0.518122	0.901128	1.02662	1.42418	1.29987	1.50638	1.77719	2.08551	2.19848
Dlo_021167.1.gene	0.915217	1.12079	1.36483	0.991283	1.00122	0.784257	0.773161	0.563884	0.414308	0.495448	0.773634	0.371682	0.439954	0.760124
Dlo_011276.1.gene	3.18343	4.711	4.55307	4.56604	5.04704	4.12031	7.34999	7.14099	7.55975	3.99163	6.52924	6.29536	6.70925	6.4533
Dlo_010269.1.gene	0.328947	0	0	0	0	0	0.261847	0.213315	0.399841	0.725287	0.557969	0.379803	0.261396	1.07147
Dlo_018595.1.gene	37.0465	35.3634	33.5158	24.594	20.8856	26.3075	26.229	20.9092	19.3816	20.1516	25.5725	20.6224	18.5485	19.9585
Dlo_022059.1.gene	19.6396	105.651	83.3566	136.313	204.241	138.18	79.0392	70.4766	78.788	62.2773	71.3475	99.3958	74.2663	133.712
Dimocarpus_longan_newGene_9464	37.389	66.159	57.5661	16.7583	5.93256	26.3199	28.9385	10.4021	6.60544	21.0532	24.1542	12.101	5.39752	27.1241
Dlo_000977.1.gene	5.41638	8.8216	6.16379	4.08817	4.40259	10.032	6.96528	4.09213	2.06217	6.97917	10.1399	4.21674	1.25034	8.85892
Dlo_015595.1.gene	30.4174	18.4368	21.4597	16.2268	13.4408	10.2742	22.303	17.6088	17.1433	12.9805	18.4652	17.5203	17.1271	12.7116
Dlo_032057.1.gene	0.244905	0.43397	1.20889	0.989428	0.528381	0.381662	1.52733	0.666859	0.713702	0.335071	1.19186	0.804739	0.602939	0.157192
Dlo_030685.1.gene	0.137606	0.210585	0.871387	5.77908	2.26317	0.584164	0	0.383104	0.3315	0.705002	0.159018	0.0391893	0.295344	0.63281
Dlo_003649.1.gene	4.79436	2.58125	3.56121	2.79322	1.56725	4.39884	2.23337	1.87071	2.25937	4.47568	2.00091	1.26399	2.12015	1.1583
Dlo_000989.1.gene	7.99919	10.4758	11.8501	19.4584	20.37	14.5173	12.7406	19.1038	25.8025	15.8348	22.2515	19.7431	24.4891	20.4243
Dlo_028472.1.gene	9.32537	18.9338	22.556	30.4163	36.3945	21.1954	22.0929	23.8033	27.4674	32.129	19.462	24.9284	28.917	26.4278
Dlo_026612.1.gene	49.4177	38.1043	40.6458	41.3454	34.2651	32.3065	31.3771	37.7253	36.5524	32.199	22.0087	32.773	42.6792	42.9036
Dlo_032278.1.gene	33.3692	32.6474	28.672	47.4778	47.8644	27.6929	55.5759	51.9176	42.1564	77.0508	33.1345	45.3279	48.0911	81.0013
Dlo_024264.1.gene	7.59683	8.71375	18.8033	17.2787	16.9877	11.3018	16.0059	20.8942	21.9252	10.7533	14.4943	21.2156	23.2851	10.1577
dlo_038223.1.gene	0.70516	2.12825	4.65676	5.76672	6.7095	1.65534	5.65482	8.30693	5.72467	2.22424	2.83448	6.40783	7.52356	2.70109
dlo_037937.1.gene	1.07574	0.987827	2.31116	2.64242	2.00836	1.05504	3.39759	3.55034	2.96194	1.04873	3.24621	3.86038	3.23612	1.00447
dlo_039060.1.gene	13.2168	8.91971	11.2516	12.2351	11.8809	7.64375	24.3812	22.2052	28.6567	9.10298	34.2537	24.3427	17.2642	10.5355
Dlo_022537.1.gene	57.4983	109.588	104.934	94.605	78.0356	100.888	77.0278	85.1781	96.5029	93.161	161.684	93.7233	84.8173	105.032
Dlo_018995.1.gene	12.9948	8.98426	8.63614	7.00553	8.75676	8.53226	9.59213	8.44777	6.71661	7.40669	8.4482	8.21534	7.97872	7.84355
Dlo_022463.1.gene	0.825847	0.799539	1.24669	1.92191	1.01104	0.480876	0.552594	0.431808	0.28575	0.281861	0.556204	0.472382	0.453357	0.358891
Dlo_033448.1.gene	6.32687	4.94299	4.2032	10.9424	9.9631	4.84184	7.53431	9.25491	8.81291	7.52677	8.57197	8.19859	9.28323	8.94943
Dlo_034134.1.gene	8.57501	20.5699	32.9823	39.8827	19.2087	10.2675	3.65349	1.28343	0.868094	2.147	4.10632	1.46175	0.914034	1.32871
dlo_036002.1.gene	9.8215	11.0657	8.6224	9.13222	12.9678	14.815	13.1294	22.5529	27.0137	30.5332	22.084	25.441	24.3987	29.0121
Dlo_030178.1.gene	8.35358	19.022	4.39289	1.3144	0.300227	1.51854	5.76803	1.56352	0.194926	7.56055	0.353435	1.37528	0.646549	2.32141
Dlo_007751.1.gene	1.35638	1.16401	3.11774	2.56134	1.9425	1.32185	3.66071	3.25501	2.66051	1.15168	2.84003	3.74664	2.77404	1.44619
Dlo_005901.1.gene	1.80788	4.90972	3.59223	4.98145	5.27618	7.30778	1.612	0.483902	0.717594	2.48516	1.62191	1.02915	0.894963	3.29066
Dlo_006570.1.gene	2.97388	1.04783	1.74973	1.66587	1.15555	2.47203	1.31311	2.48635	2.5732	4.05861	1.27716	1.66215	2.83846	1.32816
Dlo_028696.1.gene	1.67093	1.74529	0.921367	1.85001	1.86739	1.79215	2.39526	1.31327	1.00323	1.59008	0.443637	1.48691	1.06447	2.21546
Dlo_024335.1.gene	2.89892	6.39652	0.87348	0.048322	0	0.12283	0.559738	0	0.0671733	0.697363	0	0	0	0.372436
Dlo_019401.1.gene	1.13472	1.64345	3.91894	14.3068	9.15679	0.421946	1.32582	0.266162	0.146099	0.867489	0.114126	0.18241	0.0520417	1.46551
dlo_037925.1.gene	15.0393	17.5972	5.6081	8.0135	6.59633	11.4641	4.06745	13.0182	11.2807	10.4861	18.9024	9.22233	8.03713	12.7328
Dlo_020142.1.gene	28.3142	56.6039	61.3726	67.6197	76.0599	73.0138	52.762	65.9921	73.3694	51.8754	73.0315	69.1998	65.2448	60.3685
Dimocarpus_longan_newGene_12095	34.1611	13.6797	1.73171	6.54083	3.13822	3.42398	6.02225	6.35194	0.852089	31.5606	0.572913	3.38798	1.68642	0.543641
Dlo_000924.3.gene	0.158426	0.646925	0.73013	0.404383	0.239653	0.76139	0.620363	0.456343	0.666597	0.226657	0.626423	0.271336	0.311645	0.520679
Dlo_014678.1.gene	95.3008	88.8179	118.528	72.0839	59.3606	74.1998	55.6009	32.7911	36.9533	42.0965	48.903	33.6621	49.3525	35.5539
Dlo_030531.1.gene	10.0905	5.06436	6.74529	3.09816	2.87371	4.18688	14.975	8.66073	7.79603	10.8441	15.0201	8.3415	5.01094	9.70749
Dlo_028526.1.gene	0.050695	0.684617	0.50767	0.392676	0.299637	0.417434	0.116484	0.189217	0.177818	0.170417	0.540078	0.160069	0.202809	0.246074
Dlo_020621.2.gene	7.65314	5.36795	11.8286	12.6688	10.0184	5.35094	15.4723	15.7143	11.6618	6.59008	8.17117	14.018	13.3682	5.85893
Dimocarpus_longan_newGene_8263	3.54586	1.5504	1.25966	0.559573	0.312466	0.599016	3.89157	2.41207	2.0178	1.11741	4.71377	2.24019	2.0543	1.76822
Dlo_023690.1.gene	11.9896	23.92	22.2	33.1097	39.7131	49.8527	18.3524	16.0674	13.091	10.1407	15.0737	15.976	17.8726	17.1593
Dlo_026958.1.gene	6.21062	1.65129	3.76065	2.60738	1.54974	4.35105	2.14591	3.28174	3.90293	4.68223	2.01317	2.12513	3.60199	1.77857
dlo_037382.1.gene	36.0694	33.0151	36.6682	65.1525	91.3703	46.2978	67.2297	76.8556	74.8024	56.5117	70.3218	72.5136	97.1665	65.6008
Dlo_021109.1.gene	456.155	395.305	187.415	158.364	158.865	287.678	73.7528	59.2959	41.6206	144.848	43.4821	48.4593	58.0946	133.252
Dlo_002775.1.gene	4.8112	7.4544	4.95599	9.80789	13.12	12.3615	9.73769	16.6478	18.9959	14.9341	17.8825	19.6594	15.9193	19.1214
Dlo_021141.1.gene	147.721	132.104	195.445	275.957	283.222	163.949	157.207	238.953	297.669	206.296	125.486	270.001	288.964	175.508
Dimocarpus_longan_newGene_6143	0.929194	0.306747	1.16908	0.490928	0.230557	0.51401	0.317681	0.483203	0.444873	0.31774	0.295705	0.506313	0.294748	0.261548
Dlo_017517.1.gene	4.50666	3.80667	7.44098	4.5646	2.46423	5.86571	4.60322	1.30724	2.73158	2.04067	2.82037	1.84224	1.1147	1.06781
Dlo_033547.3.gene	7.78395	3.13292	2.57732	2.46167	1.77879	1.16524	3.59658	4.33224	3.05502	2.21438	3.80688	3.84581	2.81577	1.83891
Dlo_024831.1.gene	151.83	125.059	160.7	77.7291	29.2718	135.124	184.251	61.4271	110.356	223.61	69.0144	48.422	73.5164	43.1615
Dlo_013716.1.gene	6.60993	2.53899	1.59684	2.93865	0.468955	4.08713	8.7933	1.7701	5.22237	4.22383	3.65871	0.147401	2.77157	0.583827
Dlo_014732.1.gene	0.956359	6.21652	2.98515	1.35483	1.05495	3.35135	1.73351	1.19179	0.783861	1.68455	1.58357	1.53666	1.24041	1.01852
Dlo_032304.1.gene	299.706	194.734	189.665	110.85	113.608	166.953	223.224	215.393	148.073	182.286	181.46	189.932	195.44	149.722
Dlo_005369.1.gene	0.988025	2.84957	3.64815	3.63577	4.41772	2.22033	2.59276	2.3286	3.2509	2.9881	2.8021	2.43116	1.89145	2.76661
Dlo_023647.1.gene	5.57455	3.15605	2.52744	4.40539	3.31951	3.31798	4.53201	4.43354	3.01682	3.35838	4.6779	5.02604	3.68273	4.83919
Dlo_005939.2.gene	0	0.0470097	0.332802	1.26697	1.27567	0.173286	0	0.0137733	0.0664227	0.0332277	0.0234293	0	0	0
Dlo_025400.1.gene	1.05448	1.36123	2.33446	3.57961	3.75971	1.56957	2.46191	2.94287	3.72864	1.79252	0.891366	4.56206	4.08715	3.27685
Dlo_012831.1.gene	0.463826	5.13415	2.31614	0.74546	0.745026	0.389457	0.115897	0	0	0	0.0515547	0	0	0.085827
Dlo_003528.1.gene	4.84691	3.76976	3.6104	1.36306	1.01169	4.67471	8.71411	4.7309	6.00687	10.7774	2.61681	3.45705	3.15358	2.58905
Dlo_029722.1.gene	16.1964	25.1374	38.4219	52.3548	53.0842	33.0787	24.8108	19.4098	13.7632	8.69648	25.0012	20.0687	17.9018	7.92274
Dlo_006455.1.gene	128.025	129.378	160.624	107.294	98.9383	96.2477	81.6726	83.9864	71.8304	106.429	71.8696	80.0083	84.9173	84.7518
Dlo_032739.1.gene	1.56896	2.05909	1.69998	1.80154	1.22794	1.42228	0.0873577	0.290284	0.0749563	0.219857	0.200712	0.0161387	0.029103	0.0786677
Dlo_030499.1.gene	3.73075	2.66003	3.5918	7.1562	6.45909	3.01478	4.46301	4.28056	4.6128	4.06652	4.5403	4.95462	3.53612	4.46436
Dlo_026229.1.gene	1.39524	3.01193	4.06577	4.87803	4.34884	2.85816	5.06916	5.45747	2.91192	3.86139	5.5323	3.78036	3.28676	3.10667
Dlo_006885.3.gene	142.72	48.6704	44.9766	29.4006	17.8609	40.9364	161.873	59.822	59.143	217.728	94.5142	67.3071	46.7734	88.9949
Dlo_027574.2.gene	1.60267	3.52908	5.73456	12.5518	8.09809	4.37096	1.05629	1.46996	1.22827	0.930235	1.51723	1.33894	1.41266	1.2044
Dlo_020252.1.gene	25.7952	24.1462	11.2077	8.87536	10.719	11.3739	13.8363	9.82644	9.84034	17.6862	8.55739	10.0439	10.5373	14.221
Dlo_017678.1.gene	36.486	34.0271	29.2837	18.348	18.2484	19.0899	30.4972	23.4602	17.0617	16.7358	24.8588	25.0065	18.4946	17.8443
Dlo_027216.1.gene	1.13447	6.46093	8.68201	4.70579	2.18494	3.47475	1.21623	1.56976	1.24272	0.486451	1.31959	1.42603	1.29278	0.79246
Dlo_029511.1.gene	6.18064	8.87339	8.87806	17.7316	12.668	7.90445	6.68501	5.65767	7.82656	8.61382	17.1508	5.57892	5.98557	7.16884
Dlo_002056.1.gene	15.1795	29.9098	26.7679	27.9524	21.4082	25.201	26.9585	28.0299	26.4798	21.0368	40.1937	31.9243	23.5173	23.7433
Dlo_015196.1.gene	17.2057	18.712	14.5676	9.64618	10.181	13.9173	11.6525	11.2396	9.22101	10.9384	13.7314	10.0467	8.65909	10.1126
Dimocarpus_longan_newGene_1950	3.36989	0.586474	0.11689	0.176451	0.314197	0.0471913	0.536011	0.471307	0.854898	0.323348	0.354848	0.0842417	0.718682	1.02742
Dlo_032656.1.gene	2.34293	1.2078	1.67842	2.45334	1.89482	2.24398	2.06214	0.878564	0.818772	0.94148	1.7175	1.35834	1.37733	1.52539
Dlo_007989.1.gene	5.58955	8.02184	5.28647	7.52705	6.96517	9.68522	3.48257	2.97882	4.53637	5.99578	4.98478	3.62169	3.42682	5.49824
Dlo_012292.1.gene	0.694201	2.17691	0.756808	0.420984	0.608563	1.43357	0.651477	0.527469	1.10502	1.32504	0.710069	0.663901	1.08201	1.39126
Dlo_021103.1.gene	0.283381	1.36679	2.35985	3.08158	2.91946	3.01897	2.13439	1.51022	1.34878	1.77355	1.77344	1.76002	1.72281	3.84856
Dlo_016494.1.gene	3.2991	5.11813	4.94412	2.81425	1.75638	2.31675	2.28557	1.03903	0.334199	0.986195	1.13114	0.766062	1.09604	1.23614
Dlo_008455.1.gene	1.63321	0.405358	0.822106	1.46586	0.393111	0.120055	0.330479	1.136	1.19197	3.05225	0.837559	0.913954	1.57561	0.287999
Dlo_001390.1.gene	4.52384	8.72487	7.3048	8.60847	9.82385	11.4239	7.90542	6.46314	7.63586	7.0911	11.1966	7.63984	6.96401	9.40077
Dlo_012568.1.gene	4.89104	16.3273	13.7054	9.30499	12.7299	18.4925	5.5463	10.3985	11.3844	12.661	12.3072	8.59683	7.23975	13.7113
Dlo_012772.1.gene	24.8462	44.1841	49.7347	67.7175	100.426	75.2986	52.7877	46.8312	54.9402	70.2382	52.165	58.7776	47.8457	73.6295
Dlo_021594.1.gene	63.61	38.8519	39.9422	32.6649	31.7414	31.1238	32.3487	28.4234	24.0096	22.9258	29.5211	29.4692	24.9592	23.2232
Dlo_031429.2.gene	8.37921	1.88925	3.71477	2.39111	1.60447	2.17606	8.64739	8.00888	7.04984	4.24771	5.57657	6.83292	7.95933	4.28372
Dlo_018835.1.gene	758.931	389.099	209.182	191.879	222.288	174.652	283.304	198.782	174.671	143.386	205.619	194.177	200.527	139.131
Dlo_027701.1.gene	34.6738	21.1603	26.7286	11.3011	4.2399	24.8842	59.2145	23.9929	29.5942	52.7914	20.3328	16.0115	21.3799	13.8344
Dlo_032907.1.gene	8.05909	8.53675	4.48712	7.90097	8.42176	3.93195	3.82545	4.15395	3.08927	3.68405	2.9825	3.09198	3.6385	2.84726
Dlo_013602.1.gene	14.7154	7.57406	3.91573	3.56042	3.98466	9.12284	4.23629	9.06638	10.1233	9.65224	15.8176	6.93857	7.81464	9.44006
Dlo_023885.1.gene	1.17789	0.534405	1.56339	0.522271	0.211631	1.11742	0.149338	0.839766	0.317105	0.0502693	0.835444	1.09321	0.304834	1.00896
Dlo_002751.1.gene	1.39988	3.68804	2.51562	2.22634	1.33652	3.69993	3.79925	4.54342	4.30612	1.29843	7.39964	4.04944	3.1218	2.50468
Dlo_017209.1.gene	32.5486	61.7603	41.6463	55.5305	47.8799	59.2223	52.3722	63.4933	86.5943	98.1826	112.092	61.8525	53.5674	138.88
Dlo_025012.1.gene	35.315	10.5702	7.33027	6.69657	6.84741	11.3949	6.06893	7.61261	7.20422	9.28151	5.92886	7.2213	8.0358	9.06215
dlo_035863.1.gene	105.985	10.0515	14.5658	25.5199	6.05163	4.51668	33.6334	60.6978	54.839	75.6201	28.2893	20.6077	74.7036	17.3882
Dlo_018618.1.gene	2.05383	2.42518	3.46322	6.40597	3.78279	4.42118	4.77669	2.14511	2.0205	2.3772	5.23262	3.24599	2.3597	4.37476
Dlo_010651.1.gene	11.6554	7.50349	8.11281	11.4221	17.075	8.31448	11.4104	16.8655	21.8729	14.7019	13.0775	16.5234	22.8949	14.7145
Dlo_018530.1.gene	0.542757	0	0	0.0115417	0	0	1.01513	1.21453	1.79049	1.61478	2.08948	1.35491	1.70185	2.21948
Dlo_006337.1.gene	41.2655	53.2418	45.2823	36.8525	48.0983	51.0463	48.7887	64.1088	47.5706	78.8738	54.1505	54.7694	51.1631	101.436
dlo_035523.1.gene	0.530545	0.733675	1.01182	1.29276	1.0566	1.20875	1.03343	0.537982	0.641228	0.504469	1.48364	0.562545	0.48013	0.972225
Dlo_023695.1.gene	2.23047	2.72792	2.74161	2.71271	2.40724	1.76249	1.17867	1.12785	1.27493	1.03386	1.28302	1.2107	1.22362	1.01625
Dlo_004729.1.gene	2.96429	3.74146	5.12898	5.76866	6.55098	4.48276	6.32249	6.28723	4.5887	4.38279	7.2205	5.03611	4.66299	4.81465
dlo_039024.1.gene	56.2122	64.507	65.0818	89.9937	56.0918	41.8586	35.4046	23.964	17.296	22.3659	26.0581	21.1379	18.3659	17.1335
Dlo_006733.1.gene	89.1579	68.2354	62.4915	83.1117	98.5721	68.8416	57.2003	73.5043	84.3917	44.9207	55.6372	65.2676	89.3915	55.6623
Dlo_020187.1.gene	2.73193	5.48335	3.47141	2.68237	2.9052	3.48265	2.20132	2.02563	1.71073	1.95538	2.91975	1.89606	1.70254	1.76747
Dlo_012989.1.gene	130.163	116.875	101.68	59.7016	51.6757	96.7334	101.871	73.2896	62.3685	139.685	104.676	81.4723	61.5579	140.858
Dlo_003168.2.gene	0	17.8573	12.0022	2.24723	1.56743	0.748378	0	0.0614383	0.0302343	0	0	0	0.0354283	0
Dlo_020241.1.gene	0.139353	1.1855	0.282809	0.540797	0	0.227088	4.28471	0.269143	0.683198	3.21339	0.850969	0.763742	0.573906	6.17794
Dlo_029227.1.gene	0.80279	0.238402	0.706168	1.04114	1.23663	0.870687	1.5199	1.26814	1.9536	1.59975	2.37509	1.47954	1.40485	1.59183
Dlo_023905.1.gene	1.10449	0.267106	0.344523	0.14874	0.0925427	0.226005	1.47528	0.767023	0.94556	0.768053	1.07973	0.796875	0.735697	0.356833
Dlo_009681.1.gene	21.5368	3.93006	10.5343	9.84101	4.54013	8.81246	7.37286	11.0258	10.5858	16.8716	9.54162	7.15699	11.3799	5.14958
Dlo_021497.1.gene	0.143382	4.41754	3.13327	2.87692	2.12266	3.55945	0.0343203	0.197875	0.515858	0.305001	2.16774	0.368615	0.22366	0.672906
Dlo_008092.1.gene	4.45456	13.7962	12.5998	15.2049	16.7712	18.7016	5.83148	7.8859	7.19734	9.05331	9.74277	7.47347	6.44523	10.221
Dlo_022450.1.gene	78.0711	43.3025	23.2015	35.3566	16.7671	6.36481	5.28169	2.90106	2.74797	19.2557	2.55993	2.15122	2.53531	3.09326
Dlo_031618.1.gene	19.541	11.232	23.0058	47.4977	34.7179	16.6688	34.8875	35.071	20.3621	18.0741	13.3573	32.1744	34.6825	25.8205
Dlo_010218.1.gene	34.6184	65.4209	61.0387	88.6645	90.7194	86.6951	79.6544	94.6946	118.559	112.9	165.072	115.769	86.2466	120.828
Dlo_031346.1.gene	0	0.166956	0.195871	0.124331	0.339261	0.583895	0.400059	0.10851	0.0679033	0	2.45387	0.160351	0.166631	0.820257
Dlo_033473.1.gene	1.4208	0.266107	0.38445	0.398945	0.484318	0.525226	2.85156	3.56712	3.6129	1.82197	2.90077	3.47725	3.80778	3.49009
Dlo_013489.1.gene	9.69385	5.68535	9.62829	8.16693	5.79068	7.77952	5.52674	6.16643	6.70888	7.52306	4.03573	5.99911	6.99172	3.7296
Dlo_027886.2.gene	768.641	784.319	563.518	588.066	617.683	684.962	452.963	660.199	652.263	738.167	525.562	668.025	728.758	762.383
Dlo_013332.1.gene	0.580632	0	0	0.0257857	0.0292083	0.0621193	1.29802	0.907779	0.88445	0.695488	1.01737	1.42556	0.815138	0.779529
Dlo_020047.1.gene	3.3377	0.759875	1.61751	2.22469	1.59965	2.52048	1.33746	2.07353	2.84906	3.00469	2.03821	1.83367	2.46969	1.61309
Dlo_028828.1.gene	3.13316	15.5689	4.5378	9.55049	9.87575	37.9815	2.15955	1.44949	1.87278	10.6458	20.3235	3.01567	0.811403	14.0874
Dlo_003235.1.gene	16.0062	21.4076	18.9988	23.6016	30.3063	23.5979	25.3205	29.9897	28.9846	34.5556	25.8183	30.177	28.2922	36.0522
Dlo_010514.1.gene	7.31239	14.1964	13.1226	17.0067	8.53148	12.6716	11.3876	6.08391	5.54113	5.94545	11.7537	5.2614	3.74091	3.8957
Dlo_003794.1.gene	24.4044	24.3039	4.8561	3.54407	10.2444	37.6381	5.48093	2.47343	4.08567	14.9471	4.47068	3.49081	3.21945	20.3412
Dlo_005515.1.gene	0.410738	3.91955	10.8508	9.20793	7.67448	7.64661	1.41336	1.3181	2.03148	1.55987	1.68637	2.32032	1.27416	0.889472
Dlo_031225.1.gene	0.421881	0.34167	1.03559	2.40091	1.35357	0.76551	1.00615	0.854956	0.698225	0.786408	0.82131	1.16727	1.2152	1.26012
Dlo_011359.1.gene	0.298138	0.252643	0.738013	0.659681	0.728791	0.464263	1.03203	0.850082	0.544926	0.408326	0.685029	0.758129	0.77064	0.44182
Dlo_029144.1.gene	11.9431	34.2094	23.8013	25.9288	30.7455	60.053	22.2957	23.1861	20.6177	28.4635	28.6697	24.8042	18.0733	33.7964
Dlo_004621.1.gene	3.98509	1.1277	1.34387	0.320366	0.414127	1.42283	11.8565	7.65996	10.9573	9.84486	9.07913	5.6833	4.59345	5.87266
Dlo_031859.2.gene	8.3488	5.83197	7.13686	10.858	12.4658	8.93807	15.2309	16.3929	17.0231	13.0788	13.8704	16.3431	16.4591	12.4455
Dlo_001969.1.gene	24.8056	3.52713	5.8025	8.82924	4.55499	2.808	27.1711	19.4792	17.9803	15.8352	21.6875	19.4947	21.5473	17.9725
Dlo_018721.1.gene	2.8141	4.82748	4.88784	5.99513	5.54835	6.30257	1.36958	2.38571	2.43723	0.843993	4.53562	2.74568	2.2721	2.11626
Dlo_008844.3.gene	3.09608	1.54301	1.89137	0.827906	1.12086	2.07201	2.02303	2.42838	2.27941	1.42135	2.69903	2.30163	1.90445	3.21455
Dlo_001455.1.gene	1.32129	0.41389	0.168763	0.26979	0.029761	0.0369697	1.83079	0.162395	0.422113	5.76552	0.367227	0.225627	2.50467	0.629219
Dlo_027244.2.gene	2.34917	2.01174	2.77372	2.43767	1.29237	3.18711	1.54301	0.751134	1.82674	1.51263	1.29854	1.20638	0.908733	0.971806
Dlo_007726.1.gene	0.342267	0.118044	0.0634057	0.15393	0.151846	0.242619	0.112692	0.190351	0.212193	0.160164	0.285045	0.231202	0.199337	0.268503
Dlo_033860.1.gene	23.9931	20.4946	18.999	11.6858	13.6222	15.7601	16.3632	11.4425	11.7744	16.5735	13.3246	10.8184	11.4997	12.1725
Dlo_033058.1.gene	18.0778	14.1438	6.06984	7.14787	15.6852	14.9915	8.67082	7.15876	9.60798	12.3992	20.3331	3.4506	5.6976	19.1857
Dlo_017033.1.gene	1.92649	7.0279	6.89935	30.1779	39.7067	10.4779	2.05619	2.11405	3.70515	10.0627	9.91518	1.33766	1.4283	2.0913
Dlo_002955.1.gene	19.8107	30.6313	25.9446	25.6657	18.993	27.3939	23.5562	24.3816	27.5653	13.351	46.515	24.8365	20.6933	20.0198
Dlo_003182.3.gene	0.263468	0.47842	0.39107	0.294429	0.266724	0.417842	0.715347	0.774376	0.455569	0.367928	0.547383	0.515147	0.497527	0.416275
Dimocarpus_longan_newGene_7045	18.6559	20.0126	13.3094	10.8069	8.78649	11.1853	13.8142	8.06833	9.92944	14.1113	10.4849	9.16513	9.10351	8.43135
Dlo_009035.1.gene	77.878	60.4277	93.3778	71.3452	47.9258	115.792	26.8378	27.521	44.0176	42.5303	42.3671	40.8449	37.7656	40.1453
Dlo_000728.1.gene	2.13308	0.161585	0.127956	1.30077	0.231671	0.177539	1.48197	2.24333	3.47072	7.17651	1.08427	2.24996	2.52309	2.5062
Dlo_017267.1.gene	1.98472	3.0984	1.60911	0.441821	0.752128	0.709268	3.55839	1.47361	2.59765	2.31925	3.59583	2.31386	0.951444	3.9595
Dlo_006288.1.gene	0	0.174879	0.384787	0.84116	0.570313	0.510078	0	0	0	0	0	0	0	0
Dimocarpus_longan_newGene_7319	7.12778	20.2593	8.12252	7.22906	5.18873	5.24607	3.25962	2.06156	1.61478	3.49945	1.45803	1.97224	2.45775	2.23002
dlo_035564.1.gene	2.43773	2.06963	2.53056	1.74561	3.56333	2.93217	1.18993	0.956271	2.91297	1.15926	0.74739	1.5455	2.61639	1.71434
Dlo_018079.1.gene	4.34026	2.35852	1.62507	0.937804	1.44773	0	3.29764	2.03262	0.622141	2.28402	2.12535	1.92191	1.89833	2.37758
Dlo_028243.2.gene	31.41	35.8464	38.2081	32.5723	17.2454	39.2913	21.8524	14.5107	16.3956	29.7602	29.6216	13.8388	13.7198	21.8114
Dlo_019080.1.gene	52.3444	32.9506	34.6003	39.5535	41.3624	30.7394	30.9468	29.0439	34.9632	25.4251	25.4154	28.5651	41.5636	30.5004
Dimocarpus_longan_newGene_639	2.32928	0.103472	0.152537	0.091298	0.105219	0.127764	3.07356	3.8532	4.03842	3.76818	3.30216	3.82023	3.77245	5.40017
Dlo_021948.1.gene	0.392416	0.699548	1.75588	0.587383	0.443062	0.491158	0.827372	0.919573	0.781215	0.356114	0.925262	1.28249	0.58741	0.30483
Dlo_027744.1.gene	6.30169	11.3354	9.08484	6.67885	7.84627	14.9877	9.97176	14.9521	11.8424	18.4171	19.7515	14.0909	10.9693	17.515
Dlo_009313.1.gene	36.229	21.1938	15.5768	7.93618	7.41393	11.3925	19.1073	16.8931	15.5695	16.9217	12.389	15.7259	13.7292	14.4252
Dimocarpus_longan_newGene_3341	5.58505	2.48852	1.65941	0.986167	0.800274	2.17872	4.27563	3.49149	3.78439	3.05229	5.33522	3.98005	3.65452	3.87678
Dimocarpus_longan_newGene_3342	5.926	0.497778	0.326458	0.189573	0.177389	0.310204	5.82207	5.05828	5.38285	3.70857	6.48867	4.8141	5.37727	5.95249
Dlo_000755.1.gene	0.921308	2.22315	1.58917	0.938309	0.770829	2.79694	1.01513	1.64772	0.609077	1.04324	4.48616	1.37871	0.140614	1.11242
Dlo_018850.1.gene	3.75951	22.0407	22.2264	28.1162	28.1715	19.5768	2.38027	2.91373	2.88988	2.88288	1.1615	3.30912	2.98599	3.02589
Dlo_025968.1.gene	15.6155	36.2624	20.5375	23.7973	33.3991	38.733	15.8885	16.1874	24.398	31.8675	25.0794	15.8573	22.0267	44.1555
Dlo_026404.2.gene	57.0327	52.2349	60.717	73.1617	60.4105	45.8655	45.9188	50.8384	44.4008	39.2801	28.3869	47.1186	56.5308	38.9662
Dlo_023792.1.gene	1.02918	1.60656	1.67792	1.51942	2.65163	2.21228	1.6962	2.51722	1.87337	1.81401	2.06643	2.38541	2.28962	2.10324
Dlo_007136.1.gene	13.5801	3.39905	6.68267	6.54193	3.22271	5.26225	7.75204	7.99324	10.3782	12.1994	6.51818	6.9063	10.1397	6.14472
Dlo_029570.1.gene	0.517436	2.19052	0.973569	1.47954	0.538375	1.74577	0	0.181744	0.174248	0.0687577	0.128463	0.0146673	0.0882107	0.0353787
Dlo_021419.1.gene	412.244	512.91	552.542	513.406	677.387	887.473	607.578	545.571	562.127	949.055	733.983	702.174	519.931	797.649
Dimocarpus_longan_newGene_5421	6.40493	10.4285	11.679	11.652	11.3889	10.4264	5.03085	5.00367	3.62302	3.92043	6.20745	5.26393	3.93891	4.31012
Dlo_010026.1.gene	77.1382	117.455	127.341	138.432	152.85	166.863	98.8392	142.062	183.303	121.904	132.902	148.791	158.613	117.863
Dlo_004207.1.gene	3.0892	10.5864	5.24851	7.66733	12.4445	19.8958	3.53282	4.40394	8.47696	8.5488	8.81211	5.76768	5.71477	10.2991
Dlo_018320.1.gene	1.23997	0.904243	1.78855	2.45403	1.68796	1.19806	0.94636	0.883686	1.03068	1.01063	1.67978	0.925286	0.602127	1.08136
Dlo_028736.1.gene	0.0384413	0.0502223	0.0542197	0.0275907	0.0475523	0.032352	0.342805	0.232413	0.281279	0.223346	1.52267	0.132642	0.100243	0.426113
Dlo_001417.1.gene	8.47019	12.8005	12.05	16.1932	14.8502	12.9718	14.8319	29.2112	28.546	11.7704	37.3452	23.7198	22.2803	17.4576
Dlo_004486.1.gene	15.0745	13.6978	14.5956	4.54956	2.58329	18.0229	6.58229	4.1093	2.32982	3.08976	8.71925	4.31651	2.8602	3.55693
Dlo_025019.1.gene	52.518	78.3997	82.5954	88.509	93.6032	82.5928	90.3296	93.6183	96.1842	123.385	88.0907	99.9338	97.5404	110.635
Dlo_024280.1.gene	79.0041	110.162	76.0028	111.931	73.0735	33.7265	208.898	262.464	138.603	107.858	52.3382	152.531	140.092	74.9183
Dlo_013152.1.gene	0.309925	0.291366	0.17635	0.343406	0.260625	0.207002	0.66151	0.463495	0.700536	0.37309	0.508286	0.427945	0.225225	1.14092
Dlo_027000.1.gene	6.96477	2.73196	4.25459	1.9364	0.263576	2.10049	4.68265	0.122221	0.040973	1.91936	0.965243	1.32635	0.130545	0.953271
Dlo_031148.1.gene	4.43415	2.57487	3.20368	1.3487	1.02757	1.46083	4.91833	3.88219	4.32343	3.49344	5.5535	4.80258	4.76696	4.13906
dlo_035983.1.gene	8.118	11.3394	6.15392	5.91527	6.86064	19.6308	9.51235	11.1936	9.16995	25.9915	16.1221	12.4486	7.99569	22.3368
Dlo_033265.1.gene	15.0325	27.7313	13.3171	17.2574	15.5135	27.1166	17.3812	27.782	29.2324	37.4533	79.5276	22.9667	22.7815	43.8234
Dlo_023381.1.gene	2.02192	26.0403	68.1937	240.508	172.975	72.6722	6.37598	9.53272	8.55777	15.874	6.00247	7.78228	5.24176	11.2667
Dlo_023154.3.gene	11.4621	16.0138	15.9458	14.1709	16.2022	17.7828	22.1782	18.8382	19.4823	18.3716	27.477	19.641	17.8416	21.988
Dlo_012468.1.gene	4.46855	4.04711	3.43243	0.260628	0.654038	2.14845	4.39926	1.05041	1.71946	2.66868	0.907761	0.294546	0.197026	2.65976
Dimocarpus_longan_newGene_6437	12.7992	4.52077	5.22048	3.79878	3.05909	3.62827	9.38405	8.72635	6.38177	3.22756	11.5471	7.99782	6.79588	6.68324
Dlo_024345.1.gene	9.9277	8.57673	0.916713	0	2.45046	3.15377	1.05057	2.16057	5.11816	4.06527	0	0.771856	5.10381	1.93474
Dlo_004176.1.gene	0.994163	2.46675	2.83694	1.31097	3.09599	2.89178	1.71343	1.09653	0.919404	1.49408	3.12834	1.48622	0.716872	1.19188
Dlo_019596.2.gene	0.973364	0.814175	0.700791	1.22331	1.78002	1.67772	1.10437	1.68178	1.72283	1.63046	0.661577	2.00012	1.6169	2.45671
Dlo_018551.1.gene	11.1559	6.47505	6.94605	6.11874	6.28354	16.0801	4.80704	4.73787	5.17279	8.60573	3.9936	4.76908	5.89495	9.08776
Dlo_011319.2.gene	6.19053	14.5722	6.12414	3.24512	5.52392	18.8018	3.47572	3.72165	6.37844	13.9014	15.8221	3.42456	4.96953	17.8235
Dlo_024375.1.gene	31.0062	24.0466	10.4924	11.5378	19.1516	30.1595	11.1219	14.6302	22.3157	37.8059	9.9358	12.5373	22.0217	47.6689
Dlo_015410.1.gene	175.877	196.769	197.025	180.775	171.4	203.133	194.509	100.217	175.138	182.977	221.601	89.9162	197.413	212.001
Dlo_015582.1.gene	0.153383	2.91778	3.51975	4.3767	2.7179	0.890251	0.153178	0.298528	0.101236	0.615793	0.352527	0.177863	0.116022	0.043599
Dlo_005333.1.gene	6.07023	16.1944	11.0616	13.4108	12.4815	19.5545	10.3332	14.3735	22.7894	15.4237	22.907	15.9098	14.4642	17.9786
Dimocarpus_longan_newGene_5167	1.08209	1.75613	1.60845	0.716875	0.784629	1.06437	1.35486	0.597235	0.647416	1.30878	1.39955	0.563529	0.649235	1.93988
Dimocarpus_longan_newGene_5160	2.35109	4.71522	2.78776	2.35066	2.3534	4.93963	3.87386	3.94819	3.09136	2.16621	7.33144	3.17228	3.50468	4.74541
Dimocarpus_longan_newGene_1854	12.9725	0.553743	1.02308	1.86883	1.22267	0.792019	13.3263	16.3546	17.2542	8.37331	20.546	17.4637	16.2418	20.0948
Dlo_011279.1.gene	0.61058	0.419256	0.299647	0.861601	0.463144	0.16831	0.740717	0.199381	0.240412	0.608465	0.415869	0.0910577	0.296634	0.15076
Dlo_024769.1.gene	34.5912	25.5238	40.2427	32.8879	22.1997	49.2914	27.4595	0	8.96418	12.9847	16.3687	12.4194	6.40954	9.76792
Dlo_012043.1.gene	0.46153	6.22178	7.40515	9.31098	10.3271	7.12912	0.650845	0.980095	1.03209	0.808209	0.791093	1.22111	0.948802	0.982303
Dlo_031083.1.gene	308.564	671.4	138.471	5.67014	3.38393	804.579	80.0693	36.1526	3.42641	686.996	264.662	34.1554	3.75597	613.423
Dlo_011145.1.gene	1.19256	2.39556	2.29469	1.76129	1.03276	1.42862	1.46913	0.850836	0.337217	0.416976	1.34564	0.421801	0.308063	0.447579
Dlo_027181.1.gene	9.28654	5.93278	11.6517	9.3338	3.60066	8.52387	3.1518	2.89014	7.074	4.46992	4.9489	4.51343	3.24444	2.38457
Dlo_010276.1.gene	23.3441	12.8304	7.78746	13.0914	5.91673	13.5051	7.11361	5.9326	7.33188	11.5212	9.03446	4.44851	6.72627	5.79215
Dlo_006060.1.gene	0.751419	2.06366	2.14051	1.91684	2.0156	2.03567	0.439989	0.584509	0.563191	0.266462	0.441677	0.349087	0.6271	0.279578
Dlo_003907.1.gene	8.7107	5.63661	4.50519	2.54612	1.7359	3.44939	6.30782	3.43845	5.37608	4.69686	5.40502	3.72095	5.04385	4.34774
Dlo_023345.1.gene	4.06231	22.686	15.1352	12.6301	15.1048	21.1932	12.805	21.4896	14.2441	29.9932	28.2748	17.0915	12.7191	20.3369
Dimocarpus_longan_newGene_12440	0.602642	50.9774	46.6858	29.3354	44.1059	39.0781	0.315965	0.337521	0.317451	0.692954	0.212043	0.312825	0.28988	0.631675
Dlo_011208.2.gene	0.951894	0.506047	0.789061	0.224623	0.448018	0.534204	1.50878	2.869	4.96644	2.60516	10.1373	3.30489	1.68523	8.1768
Dlo_001004.1.gene	0.149486	0.55795	0.475851	0.276813	0.34708	0.439353	0.623694	0.430019	0.485606	0.164702	0.791306	0.268495	0.654532	0.649118
Dimocarpus_longan_newGene_10355	0.260742	1.66047	1.21513	1.2682	1.22739	1.61631	1.11517	1.06248	1.29163	0.327629	1.31116	0.902354	0.808562	1.34608
Dlo_020300.1.gene	6.02909	6.83009	7.46811	7.25295	8.11111	8.0588	12.5308	9.71046	9.39066	11.0365	15.6303	10.4395	9.13129	11.9546
Dlo_007808.1.gene	0.0385483	0.0204537	0.147415	0.781323	0.169892	0.102298	0	0.0253553	0.036058	0.0210437	0.008951	0.029873	0.007213	0.0230427
Dlo_031278.1.gene	9.22023	4.74097	8.60069	6.76784	5.92016	5.23888	6.12661	8.4739	9.13867	6.45725	4.76049	7.74119	11.1315	6.78439
Dimocarpus_longan_newGene_4691	1.463	0	0	0	0	0	1.73252	1.01593	0.832376	0.364653	1.16418	1.37566	0.874969	1.17993
Dlo_029170.1.gene	0.552475	0	0.0541333	0.171365	0	0	0.733078	0.534278	0.917576	17.2122	0.0445513	0.0503727	2.22624	1.62356
Dlo_030118.1.gene	31.966	39.1442	30.2844	40.1236	45.8573	37.3155	50.9496	44.2434	44.4456	66.6751	40.7393	44.1983	44.3844	76.3474
Dlo_009471.1.gene	12.6427	5.51395	4.79606	5.07845	5.25721	4.63583	6.87515	6.6942	7.65749	7.11654	6.77701	6.75397	7.69922	6.33957
Dlo_018619.1.gene	0.747927	0.112741	0.559457	0.049568	0.0270393	0.413639	1.62022	1.50132	1.07248	1.40893	5.31375	1.08074	0.0997333	1.56381
Dimocarpus_longan_newGene_11407	55.4812	17.212	23.8584	32.0835	20.2567	36.6569	22.2092	29.0486	33.7701	30.1667	12.6769	19.4142	25.5357	16.3214
Dlo_022145.1.gene	70.5808	24.1617	51.8232	54.9909	26.681	50.2347	18.6665	21.5107	31.2789	27.7291	34.028	32.4457	25.4379	16.9218
Dlo_002362.1.gene	2.28331	2.17133	2.7628	1.51285	0.624882	2.4894	3.97858	1.3207	2.16868	3.76371	0.997763	0.857626	1.61261	0.617716
Dlo_019562.1.gene	125.55	60.9209	62.5298	60.4035	62.7591	50.5404	53.98	42.0848	44.8932	58.7638	59.8798	43.3273	44.7934	57.1472
Dlo_007770.2.gene	2.19281	3.14035	3.12113	3.47452	5.33488	4.46626	2.67595	4.40534	5.17339	3.70774	4.4053	4.51878	3.86	4.39114
Dlo_007354.2.gene	39.2111	33.92	33.8003	37.2469	40.0355	41.143	23.1173	29.9107	42.5217	26.5283	24.0889	32.3604	34.6008	31.9923
Dimocarpus_longan_newGene_8684	1.44498	0.76372	1.14686	1.9288	2.33748	1.4744	1.43803	2.67211	3.24573	2.28117	2.18423	2.83727	3.02063	5.24645
Dlo_008705.1.gene	18.2333	71.9397	27.6396	40.3085	40.0346	89.1932	13.0796	18.0005	30.0578	36.318	47.1852	19.4651	20.1661	50.3191
Dlo_025558.1.gene	4.00479	1.84884	1.96627	2.51957	3.53877	2.79434	6.48731	7.08454	9.5858	5.82003	5.43363	8.3545	8.18147	5.45738
Dlo_021401.1.gene	1.02548	8.72665	11.9193	11.8071	13.2677	11.5051	4.32919	3.0785	3.80373	5.70658	4.42535	4.26984	3.25457	6.59809
Dlo_031477.1.gene	45.0837	37.8511	39.1409	27.9705	26.4846	62.6604	48.1969	22.4858	24.4416	33.2445	18.7159	32.445	21.76	25.4196
Dlo_013694.1.gene	2.98014	1.43155	1.36497	1.03771	0.459231	1.72848	0.839023	0.63286	0.580908	0.596091	1.92622	0.37788	0.484595	0.283557
dlo_039200.1.gene	48.2544	33.8296	44.3543	26.6026	49.2653	35.1152	48.6212	56.3631	29.9906	22.8454	52.3625	24.9723	60.8227	43.741
Dlo_027266.1.gene	11.0806	0	0	0	0.0721233	0	4.27079	3.91719	3.87251	2.696	3.1126	3.31833	3.43372	3.18416
Dlo_031564.1.gene	0.859716	0.50932	1.43115	0.891146	0.671041	0.405537	1.92919	1.47153	1.14274	0.621678	1.74772	1.75224	1.65249	0.624567
Dimocarpus_longan_newGene_11380	2.99458	0	0	0	0	0	1.64607	1.27117	1.61785	2.45724	2.14926	1.13173	1.28036	2.16585
Dlo_023542.1.gene	26.7768	58.1374	56.1309	50.2892	40.7846	64.7028	36.0524	50.0829	61.7642	54.0547	76.2334	45.6207	37.7461	57.4418
Dlo_019832.1.gene	65.8757	184.314	155.382	78.7225	119.73	129.478	61.2179	86.76	93.8891	79.6247	190.584	88.4522	81.4942	126.094
Dlo_033491.1.gene	0.327809	0.083509	0.24685	0.421465	0.111655	0.292126	0.169693	0.397128	0.535694	0.533336	0.357726	0.504052	0.475186	1.46379
Dlo_018964.1.gene	4.82109	0.581777	1.5947	1.74064	1.01384	2.4611	2.27064	4.65698	4.58482	8.0866	3.26384	2.62824	4.92914	3.26595
Dlo_012244.1.gene	21.2934	25.8214	12.9614	4.26401	3.40299	20.6327	10.3895	6.72156	6.9144	23.9789	15.7796	7.52432	4.57226	19.3601
Dlo_006978.1.gene	13.4406	23.262	22.1652	19.9634	22.4282	21.705	23.4588	22.0539	23.6595	18.3459	33.2636	23.0244	20.1116	22.4309
Dlo_004483.1.gene	25.485	141.695	104.809	79.9135	105.38	169.636	31.8867	43.2267	47.4279	46.5516	55.0084	45.497	37.4125	57.1159
Dlo_023120.1.gene	0.730092	5.83399	4.62147	5.21423	6.70088	5.88492	3.14165	3.2928	3.53468	2.37971	7.04732	4.80911	2.58569	3.16327
Dlo_031146.1.gene	34.8088	122.753	89.4027	107.347	70.8981	141.827	38.9362	58.248	76.0637	55.4764	118.758	48.0481	43.4987	77.8231
Dlo_025769.1.gene	34.0676	26.2812	42.3354	85.0582	56.1443	20.9906	30.6772	27.6932	26.8458	22.3563	26.9795	27.1991	26.8087	21.4408
Dlo_002057.1.gene	1.35443	6.00697	2.33016	2.48463	5.2795	6.11564	1.08883	2.25942	3.22324	4.72115	2.7807	3.4661	1.91988	4.05053
Dlo_024912.1.gene	9.10166	1.06882	1.2145	1.18453	1.15489	2.14541	1.39404	0.491941	1.48922	1.43413	0.851458	0.812185	0.857681	0.812155
Dlo_012808.1.gene	0.656746	2.26937	1.66694	1.29911	2.35057	2.51224	1.33112	1.14367	1.78114	0.814442	1.88283	2.17075	1.38276	1.29316
Dlo_017846.1.gene	76.201	181.576	185.017	168.659	223.823	247.678	152.735	134.927	138.205	188.193	183.4	169.695	119.498	203.76
Dlo_030054.1.gene	11.9409	0.769753	1.06921	1.76604	1.73994	0.871611	12.9592	10.0361	12.1128	8.33267	14.9416	10.5643	10.6288	14.0322
Dimocarpus_longan_newGene_11426	2.23274	0.367929	0.269071	0.041387	0.0333103	0.187961	0.389449	0.256057	0.119205	0.209009	0.21245	0.383794	0.209536	0.0682547
Dlo_033252.1.gene	7.10848	4.40397	8.64757	6.68082	3.83868	9.38073	3.59204	2.58414	4.3657	2.92422	5.20661	3.48214	2.90309	2.21185
Dlo_015962.1.gene	91.6502	36.9194	49.0476	48.3138	48.9163	31.0607	51.1604	67.0439	58.6622	37.8922	43.379	54.9559	58.6498	37.4497
Dlo_013097.1.gene	2.49905	1.62559	0.928461	1.53354	1.19273	0.878929	2.10354	3.27904	2.59257	2.92154	1.25624	2.35411	3.16778	2.54305
Dlo_016211.1.gene	53.1435	75.5842	21.8298	16.5617	10.0733	5.94099	11.9413	5.90903	3.94104	50.1627	5.33014	6.62382	6.11518	24.3989
Dlo_032961.1.gene	12.8885	16.9916	20.423	8.4527	6.3546	10.2727	17.1253	10.5156	9.3484	8.37892	15.7862	10.5855	6.32665	8.98232
Dlo_003681.1.gene	0.0535553	2.56739	1.65779	0.565875	0.795781	2.37215	0.052938	0.0809133	0.124432	0.0363777	0.0530663	0.0883747	0.10435	0.0526643
Dlo_025726.1.gene	5.54377	7.21025	10.2344	17.3122	13.3633	7.68849	6.23647	5.5677	4.84298	7.51128	5.39115	5.46715	5.29033	7.66736
Dlo_029802.1.gene	17.6665	6.2741	7.33388	7.35264	5.94183	9.27678	10.0361	17.7716	20.4598	31.2373	12.4488	12.2241	18.4863	12.5183
Dlo_004309.2.gene	44.8033	61.2857	131.189	212.393	157.916	86.7311	94.6909	144.346	175.622	50.0877	102.44	164.139	209.936	63.8888
Dlo_019916.1.gene	202.451	267.428	212.471	297.031	302.586	356.436	263.227	292.134	428.273	541.552	370.159	320.406	356.531	575.715
Dlo_003777.1.gene	0.718325	1.85171	3.71633	2.10091	2.13092	1.74783	3.21743	1.44877	1.66135	1.86049	2.90227	1.63572	1.83702	1.02287
Dlo_021288.1.gene	21.6466	42.6015	58.2437	47.5946	18.577	13.0875	52.4417	14.0028	8.91739	60.5361	25.6337	38.0532	12.0621	27.3567
Dlo_011670.1.gene	9.66586	7.37842	16.0517	17.4437	15.0434	8.89174	23.6566	24.1385	18.7201	11.897	15.2904	23.2017	22.2293	9.31875
Dimocarpus_longan_newGene_7124	0.514317	1.17203	1.15036	0	0.308512	0	0.677203	0.232221	0.457874	0.358375	0.477387	0.84557	0.251447	0.733701
Dlo_022477.2.gene	1.5339	4.39735	4.48234	3.36659	4.02993	5.34033	4.49382	5.28882	4.5806	3.99203	8.05939	5.03093	3.77453	4.09988
Dlo_013053.2.gene	6.32987	3.05258	5.37538	21.8958	14.2517	3.6234	5.16069	3.83903	3.65357	3.58863	5.52831	4.21675	3.61889	4.33852
Dlo_001178.1.gene	0.707924	22.2551	24.2307	23.9326	22.699	21.7681	0.897463	2.16506	2.40189	1.46031	2.54498	1.32404	1.76799	1.46395
Dlo_001447.1.gene	56.3447	32.1562	73.6027	51.4935	36.3507	22.4864	71.7183	87.8496	46.3122	25.851	18.3004	76.2262	81.6796	23.4881
Dlo_019936.1.gene	53.7909	37.6824	35.9906	33.6171	22.8983	35.0552	30.9176	24.5562	24.5479	29.3039	36.5204	26.777	22.5227	28.4617
Dlo_007668.1.gene	5.49769	4.84545	3.53918	1.67856	1.53709	3.05678	4.44903	2.68551	1.61446	4.27672	2.75959	2.36016	2.3287	4.11498
Dlo_031419.1.gene	18.4592	44.4313	35.3525	24.4412	20.2851	41.4056	19.8387	14.7546	12.3004	19.8846	31.7714	16.5317	10.9195	26.3373
Dlo_019415.1.gene	6.47714	0.650299	1.04714	1.2448	0.757118	0.255493	3.60561	2.07027	1.3362	2.76422	1.15708	2.50084	1.23774	1.97355
Dlo_000742.1.gene	6.49964	10.1768	12.9728	14.4816	17.2638	12.3317	16.0027	13.5523	15.2478	14.155	17.8067	14.7206	16.275	23.5113
Dlo_018767.1.gene	6.52082	5.98919	5.02094	3.37414	3.44695	4.43348	8.46368	9.17052	10.7291	8.25909	15.9125	9.72406	8.47957	10.0663
Dlo_025831.1.gene	94.3956	21.7423	33.3688	37.1722	20.4046	45.9469	37.3623	42.9927	55.5306	74.043	43.7119	38.6741	55.7012	30.5326
Dlo_032262.1.gene	0	4.24159	9.28391	16.7383	12.9529	5.16241	0	0	0	0	0	0	0	0
Dlo_029870.1.gene	5.54008	4.66718	6.30959	3.84406	3.31196	3.8076	4.66561	3.2241	3.42002	4.21143	3.45232	4.17424	3.20076	2.83701
Dlo_018423.1.gene	9.43373	12.1198	15.1283	14.982	14.2058	13.3252	15.1744	15.4496	14.6847	21.1531	15.042	14.9771	14.2791	22.4593
Dlo_014165.2.gene	17.2453	25.8567	23.1652	19.2617	26.3009	27.3442	26.7462	36.4879	33.4988	37.0424	45.3431	39.5125	33.5013	39.4286
Dlo_026282.1.gene	2.319	1.46725	2.70484	1.71683	1.51522	1.03567	3.89643	3.11416	2.50143	1.52512	3.02378	3.24591	2.37458	1.13247
Dlo_014148.1.gene	0.483516	0.760078	0.727085	0.461214	0.529031	0.448643	0.673088	0.705663	1.13007	1.36329	1.33012	0.904248	1.06355	1.20651
Dlo_000120.1.gene	2.03686	2.39801	3.5078	11.3161	6.40738	0.773772	1.55544	0.654607	0.727304	1.1795	1.07511	0.879125	0.523392	0.554909
Dlo_031775.1.gene	5.33784	4.87478	5.18327	3.65252	1.49343	6.44131	6.73072	3.52648	4.8103	7.6886	2.69062	2.04992	3.2447	2.51681
Dlo_015280.1.gene	15.0385	8.57884	7.4879	10.0013	10.1084	10.4395	11.218	10.0867	10.4237	9.64763	8.05647	8.69359	10.3889	10.0574
dlo_036757.1.gene	6.42355	2.24222	1.67113	1.90123	1.50262	1.75797	3.38256	3.55106	3.40117	3.40859	4.00843	3.6983	2.656	4.77967
Dlo_028763.1.gene	1.72524	1.75365	0.508064	0.505825	1.11047	3.57219	1.31011	1.25414	1.68185	2.98739	4.41257	2.09492	1.25081	4.58668
Dlo_029425.1.gene	0.62535	0.010947	0.0922903	0.0526463	0.0465533	0.020258	0.0294553	0.283765	0.211242	0.446871	0.119203	0.0955023	0.364522	0.0400133
Dlo_030341.1.gene	1.13558	0.255419	0.305723	0.293279	0.0418583	0.201765	1.73899	0.299775	0.860903	1.88149	0.483272	0.19377	0.441183	0.221705
Dlo_019529.1.gene	76.5148	62.4649	36.4424	25.1989	24.3657	18.3935	36.3341	23.3364	14.9553	27.3791	14.5293	16.5751	18.8876	12.9632
dlo_034469.1.gene	16.0348	5.96602	5.19817	5.01825	5.79963	5.34869	12.5504	10.8368	10.9826	11.5399	6.85369	8.75032	11.1064	11.811
Dlo_009333.1.gene	13.771	15.9821	15.5939	7.2419	6.7505	11.4455	24.772	18.4107	9.76812	13.571	39.7901	19.0288	9.336	12.8724
Dlo_028391.1.gene	6.83057	31.6272	24.8122	41.0493	33.7435	28.1942	4.26151	3.62725	3.17265	5.90522	3.03908	3.18871	3.14203	4.43578
Dlo_005575.1.gene	2.03733	5.28153	3.60244	3.43937	3.2344	4.60381	5.2455	2.79249	2.83734	3.60106	6.79313	3.68409	2.62152	3.86839
Dlo_005662.1.gene	1238.65	31.4447	12.4593	4.98708	3.79679	54.3916	9.56209	4.51519	5.24679	9.48669	8.10174	5.29781	4.20868	8.91683
Dlo_024334.1.gene	9.9743	12.9332	5.35312	0.0486843	0	0	2.26854	0.430202	0	0.80266	0	0.547141	0.203124	0
Dlo_033403.1.gene	1498.03	448.17	327.089	355.633	416.943	511.303	283.431	331.218	311.026	382.031	179.806	308.034	400.696	329.166
Dlo_013868.2.gene	8.56434	11.6908	17.1454	20.7279	31.9541	16.1893	9.91425	13.9913	16.3845	30.7518	6.44017	11.4807	16.4465	20.2621
Dlo_025406.3.gene	8.32848	16.5283	15.3636	8.39312	7.97694	13.9829	12.8825	6.98568	5.84406	10.022	13.9196	7.84457	4.83417	9.76293
Dlo_000137.1.gene	10.8776	9.57726	7.61876	14.0564	18.3117	9.64696	19.7118	33.2722	28.0508	30.5581	15.0597	31.7216	35.6871	34.8921
Dlo_001057.1.gene	0.217211	0.276353	0.287486	1.09225	0.359284	0.0551797	0.100387	0.178976	0.0723613	1.56026	0.0901903	0.0451627	0.0726293	0.149762
dlo_038490.1.gene	212.016	154.199	166.742	192.454	127.446	100.66	127.581	77.7267	51.8471	86.2999	82.1741	70.8789	61.5606	52.5301
Dlo_009960.1.gene	35.0188	45.5223	48.7032	23.3758	19.7044	40.5436	47.6592	39.0271	31.9883	41.6237	63.3489	38.8176	28.2065	33.3732
Dlo_020404.1.gene	5.4972	8.96346	8.81541	7.39031	7.72029	5.82075	4.46138	3.81713	1.6776	2.02311	3.57957	2.69877	2.53176	1.94649
Dlo_027066.1.gene	1.12937	3.22672	2.2327	2.7014	3.51149	3.83809	1.90225	1.62734	3.08479	4.67042	4.60608	2.28704	2.45721	3.8196
Dlo_006744.1.gene	0	4.5914	8.89105	27.7906	19.9105	2.57808	0	0	0	0	0	0	0	0
Dlo_032137.1.gene	0.204658	0.569763	0.928795	2.44186	1.42978	0.325352	0.063668	0.0606853	0	0	0.206613	0.0115423	0.0186187	0.022212
Dlo_019904.1.gene	6.20248	8.48656	5.61851	3.95958	4.25494	6.89643	6.30577	4.77052	5.08316	6.17334	5.79913	3.63116	4.77011	6.64626
Dlo_000945.1.gene	4.9069	8.52173	16.7089	52.4943	29.5317	16.1164	8.90033	8.24959	7.99829	9.42947	7.27527	6.71694	9.65082	7.47073
Dlo_018413.1.gene	1.30491	4.2212	1.63102	2.42209	4.31854	4.44186	1.99868	2.24668	3.36309	3.42845	3.08337	2.00121	2.68842	4.09107
Dlo_014498.1.gene	2.74807	0.686923	0.714333	0.761459	0.183121	1.75077	1.04551	1.14209	1.93917	2.94872	0.460513	1.16549	1.21569	1.0971
Dlo_030328.1.gene	15.2865	37.0441	30.3283	17.9042	22.0385	34.4647	24.7567	15.6137	14.1439	20.6567	29.4942	18.9162	12.3386	22.0262
Dlo_025802.1.gene	51.3173	90.7842	105.466	94.5285	139.626	97.919	127.561	118.891	96.5002	105.738	135.264	110.755	106.034	105.726
Dlo_004209.3.gene	3.62675	7.17063	8.17354	7.82669	7.23045	8.50537	5.74321	6.15322	5.93202	4.76542	8.96896	6.22052	5.12846	5.08596
Dlo_000157.1.gene	33.5115	11.9287	11.9807	4.09121	2.53853	10.0047	25.9547	14.8587	9.18162	15.0313	37.3936	16.9731	8.30425	13.6286
Dlo_022795.1.gene	32.0499	21.075	12.1381	14.7133	12.4425	10.9711	55.5993	39.5244	16.7333	107.442	17.5124	30.3197	22.6586	64.5073
Dlo_015325.1.gene	2.93552	1.42034	1.69616	1.54489	1.2166	1.3132	3.2478	1.31125	1.66251	1.14994	3.02297	0.974605	1.27987	1.16306
Dlo_001067.1.gene	10.1857	7.1439	7.19398	7.68092	7.96699	5.50651	4.79875	10.7006	7.501	6.70588	5.71516	7.64527	8.80382	3.6539
Dlo_005470.1.gene	6.07863	4.07939	5.8367	3.41939	3.0325	3.07296	6.52128	3.33239	3.0945	2.58474	4.38598	4.46252	2.82282	2.23379
Dlo_031585.1.gene	2.73927	5.34461	2.3928	2.46226	5.23572	6.99773	2.2935	4.04253	6.20606	6.95283	3.67983	5.08418	4.37842	9.12723
Dlo_008112.1.gene	19.6656	21.0498	18.7125	22.0406	20.3127	12.1051	15.942	12.3423	13.8305	14.3113	10.7573	12.3796	14.6726	13.2489
Dimocarpus_longan_newGene_11616	2.08932	0.0822083	0	0	0	0	0.910832	0.566341	0	0.0384957	0	0.0942927	0	0
Dlo_014689.1.gene	0.800015	0.576687	0.37904	0.430574	0.397016	1.51666	0.92008	1.02772	1.31132	2.13215	0.924907	1.29297	1.23443	2.55339
Dlo_001438.1.gene	6.00534	3.21269	6.2796	5.92866	3.23557	6.93776	4.14685	4.11914	5.39807	7.39757	4.35504	3.17566	4.64164	2.69124
Dlo_031609.1.gene	3.24413	0	0.131019	0.850855	0.164558	0	2.08924	5.36057	6.90202	11.0071	5.2279	2.92762	5.28667	3.82696
Dlo_008790.1.gene	1.95031	1.04658	1.83619	2.84639	1.54652	0.939921	1.38577	1.66145	1.65703	1.2477	2.52866	1.59382	1.26264	1.12332
Dlo_014139.1.gene	20.1573	28.5662	5.70936	3.4621	6.30639	25.7909	10.1359	9.24285	9.14869	34.8545	20.4462	8.99976	8.03029	34.2981
Dlo_023244.1.gene	3.67272	5.69642	6.54392	8.53388	9.12427	6.06615	7.54479	10.1557	10.7747	6.95819	10.3133	11.3245	9.78013	8.79129
Dlo_031347.1.gene	14.4028	32.3649	90.1007	306.837	159.953	71.8252	54.5384	42.2359	40.0698	39.4547	39.7935	52.1777	51.8544	40.5019
Dlo_032682.1.gene	22.1152	15.6901	11.0321	14.1741	10.9561	8.4793	11.7277	14.1794	16.0956	13.7048	12.0034	8.8186	12.9806	12.6942
Dlo_023717.1.gene	18.4434	22.1573	11.7522	25.4939	45.3584	36.3925	30.139	29.3	27.7946	34.0973	26.6589	31.578	29.2465	37.002
Dlo_000239.1.gene	15.3232	8.24397	10.9916	5.98078	3.17504	10.3376	17.4459	18.3522	18.4711	17.7117	15.1168	16.6587	14.1377	14.1787
Dlo_027233.2.gene	17.0052	19.4882	6.63439	5.41154	8.77486	18.5573	10.7152	14.6796	14.8797	24.3072	19.3536	13.8377	12.4977	34.2139
Dlo_020030.1.gene	62.8512	49.5531	21.6468	49.4532	48.8411	18.6832	35.1637	28.7685	28.1676	38.4792	27.5087	30.906	29.1679	40.3812
Dlo_017263.1.gene	8.37821	15.0516	14.5373	12.6066	12.64	24.8867	5.5234	7.14255	4.45394	7.03997	8.5063	6.40552	7.95138	5.02108
Dlo_004226.1.gene	0.142523	0.439456	0.315124	0.306904	0.177779	0.284796	0.806395	0.630332	0.896218	0.513295	2.86605	0.814921	0.517966	1.59349
Dimocarpus_longan_newGene_4943	0.24424	2.05147	13.6685	1.77004	1.10626	0.112729	9.02457	3.61562	1.24752	0.170832	8.16067	3.75396	1.7268	0.0487687
Dimocarpus_longan_newGene_4945	0.399477	0	0.009551	0	0	0	0.329008	0.640487	1.25526	0.768646	0.324003	0.679564	1.46145	1.71442
Dlo_016162.1.gene	4.25205	0.0151847	0.00478233	0.016756	0	0.00774233	12.269	12.2499	11.464	7.38929	16.4606	14.8384	13.6363	12.1812
Dlo_004056.1.gene	13.1032	14.9449	18.8488	14.415	11.8381	17.7439	43.7995	22.208	32.8859	39.6073	27.501	23.9475	22.0716	22.4636
Dlo_032809.1.gene	1.6796	1.34833	3.4323	3.935	3.48558	1.59203	4.43872	5.26528	3.98355	1.56922	3.72977	5.33957	4.43027	1.39163
Dlo_034063.1.gene	7.10868	10.1315	12.0261	11.5142	11.7913	10.1903	14.8712	10.3692	9.94771	23.0283	11.6656	10.309	9.47195	17.6745
Dlo_019330.1.gene	107.399	289.959	250.964	272.849	434.503	567.779	142.069	227.839	365.9	313.471	335.576	293.027	310.1	411.432
Dlo_007675.1.gene	17.2234	14.0604	7.25527	4.86456	6.08368	11.1038	5.39499	5.92317	3.40712	8.89894	3.73535	4.21674	4.354	6.36993
Dlo_012493.1.gene	373.627	498.352	334.172	275.731	283.511	512.98	212.353	230.597	236.911	395.227	196.273	214.145	240.496	386.563
Dlo_027234.1.gene	0.854177	0.577323	1.70343	1.26659	0.913839	0	0.654241	0.593041	0.140707	0.06675	0.0389743	0.538188	0.726975	0.0889633
Dlo_023365.1.gene	36.9113	17.5616	13.1599	13.2622	12.9101	13.9351	14.966	12.1563	11.439	16.6859	9.88968	10.1516	9.94399	11.9134
Dimocarpus_longan_newGene_5710	0.651667	0.071203	0.249301	0.0444767	0.127554	0.0425153	0.304478	0.265314	0.258926	0.161343	0.277632	0.164417	0.496592	0.091879
Dlo_010127.2.gene	2.44948	1.70471	1.80787	2.68104	3.14102	2.53993	3.33675	5.1478	6.54018	5.20504	3.52511	4.79917	6.84993	8.91487
Dlo_010124.1.gene	2.67122	4.75335	3.21621	6.48222	6.08396	5.50967	4.90998	12.6222	14.0169	9.63472	15.6963	12.6784	11.212	15.707
Dlo_014086.1.gene	303.672	50.89	59.4988	37.3977	29.2504	34.4727	103.494	114.854	106.655	110.007	66.2276	104.792	114.87	89.2494
Dlo_021580.1.gene	21.9676	32.185	12.1204	26.4723	37.3363	58.3003	13.8188	19.5323	31.8656	41.8251	21.7419	21.3137	27.3382	56.2305
Dlo_009280.1.gene	6.81817	2.87922	3.14595	6.63183	3.92718	3.33361	4.65252	6.51995	6.39936	11.6425	4.74591	4.24438	6.80277	5.96563
Dlo_023948.1.gene	16.8109	8.85447	7.16944	4.18304	2.39821	3.30708	7.66011	5.6091	3.18967	8.2835	3.54431	3.54977	3.81107	4.75466
Dlo_003928.1.gene	2.19602	5.5938	24.0781	77.4979	47.8818	3.18745	1.86212	0.597087	0.673493	1.8517	1.09263	1.40657	1.99744	0.255911
Dimocarpus_longan_newGene_7621	6.4153	2.98278	5.23612	3.37757	2.17561	3.79423	3.97492	3.04235	1.59417	1.83636	2.35892	2.95885	1.81628	2.63412
Dimocarpus_longan_newGene_4444	8.36135	4.95872	9.97459	8.52514	6.3773	10.4039	4.88415	4.81046	7.20839	7.00269	5.29831	5.61144	5.37987	4.317
Dlo_012070.2.gene	0.7295	3.42977	1.91543	2.02658	3.18125	4.73129	1.72533	5.96012	7.66178	7.28832	10.5418	7.89362	5.28805	8.10587
Dlo_021228.1.gene	1.75085	0	0	0	0	0	0.147678	0.110661	0	2.64909	0.715843	0.0660233	0.0215987	1.61253
Dlo_013234.1.gene	2.22598	1.63645	2.6037	1.60668	1.11936	2.20337	1.67863	0.737424	1.70712	1.97956	0.893201	1.42326	1.24389	0.524558
dlo_037241.1.gene	2.8098	1.55633	1.80679	2.71802	3.56164	2.22658	2.43428	2.93167	1.96711	1.66038	3.0269	3.26214	2.7859	2.24844
Dlo_022518.1.gene	0.673352	1.28255	3.51196	3.77334	2.83473	2.02164	3.1352	3.53413	2.11813	1.94925	5.70865	3.86503	2.32852	2.32971
Dlo_014979.1.gene	4.29001	3.21614	2.99246	2.82949	2.54117	2.9868	3.3829	2.60529	2.72275	3.02882	2.40404	2.95415	2.62326	4.11919
Dimocarpus_longan_newGene_8824	1.68327	0.379863	0.323586	0.158519	0.252126	0.171073	1.17079	0.515975	0.300319	0.222894	1.6922	0.390496	0.392157	0.348212
Dlo_010803.1.gene	33.0519	13.7909	17.1079	6.2384	4.73697	5.29917	7.32537	6.50197	7.7901	10.1824	4.35291	4.84556	5.87324	2.99454
Dimocarpus_longan_newGene_7083	1.28932	3.76413	3.43643	2.32056	1.64812	2.84207	1.32095	1.22462	1.27798	0.709055	1.10997	1.11381	1.30241	1.20046
dlo_038644.1.gene	1908.73	1031.53	865.724	394.642	178.362	218.078	368.868	299.804	83.4643	224.464	89.7195	189.323	161.441	21.4371
Dlo_031377.1.gene	4.62306	7.53078	6.28943	7.22519	10.4048	10.6498	7.193	6.40873	7.70086	10.6284	6.73635	7.331	7.80984	12.1922
Dlo_024895.1.gene	4.02827	0	0	0.02375	0	0.130776	3.44046	2.53204	2.637	4.41912	1.2647	2.65435	1.77075	4.52287
Dlo_020604.1.gene	0.67595	0.196115	0.378065	0.151811	0.109464	0.0148883	0.556404	0.280305	0.048014	0.0990293	0.135749	0.166555	0.181466	0.088255
Dlo_012396.3.gene	11.8175	6.02123	7.50516	10.3169	11.9178	6.08983	7.16326	14.7489	23.6492	18.8684	2.79243	10.5463	28.983	21.024
Dlo_008045.1.gene	2.6242	1.19309	1.53576	1.5257	1.65218	1.27202	1.60016	1.51101	1.89392	2.38578	1.17494	1.27458	1.49237	0.942103
Dlo_032665.1.gene	0.316858	0.202959	0.513152	2.04283	1.23759	0.72223	0.189958	0.48367	0.619076	0.843652	1.13898	0.403672	0.564166	0.76644
Dlo_021947.1.gene	11.127	24.1597	9.41462	13.3701	24.3348	38.1805	7.66911	9.71303	12.6165	12.8747	11.6999	9.66324	12.6106	20.8096
Dlo_009880.1.gene	1.8869	2.88242	7.00427	3.7675	2.3774	7.54669	1.01641	0.691435	1.285	0.531844	1.92639	0.877958	0.874881	0.897981
Dlo_007830.1.gene	1.78842	2.94856	3.65003	3.06288	4.14437	3.18166	4.96784	4.69954	4.31803	4.43441	4.39583	4.91586	4.63627	4.56506
Dlo_033368.1.gene	25.0129	15.3751	17.9021	16.1847	12.4752	19.7522	19.4924	17.8978	13.5433	18.6735	26.6704	18.7427	12.9033	18.1491
Dlo_004256.1.gene	0.395475	1.15845	1.28572	1.34151	1.67885	1.84209	1.69617	1.18424	1.56166	2.26996	2.00697	2.1512	1.03235	3.31038
Dlo_016797.1.gene	1.35809	1.29674	0.926476	0.727088	0.274274	0.643771	2.71324	1.25823	1.90785	1.98432	1.76905	1.13392	1.433	1.4575
Dlo_002525.1.gene	29.9873	24.6678	54.2186	52.3198	30.758	28.7707	12.3722	12.3043	11.2117	11.4633	11.459	13.6245	11.405	9.61163
Dlo_011308.1.gene	5.18291	10.7331	26.4917	46.0019	32.6359	5.42109	6.02257	5.48558	3.32638	6.43281	4.99621	3.44292	2.6913	3.58529
Dlo_000321.1.gene	20.2185	43.6785	26.2857	20.9026	20.587	69.1731	16.0852	14.4582	13.4985	32.4228	20.925	16.6873	12.7147	28.2389
Dlo_006731.1.gene	11.5419	1.49094	1.91523	3.05504	0.0286597	2.0316	15.9482	2.04725	5.59674	4.92912	4.1129	0.0967713	3.11082	0.787415
Dimocarpus_longan_newGene_1927	81.7694	74.9737	59.5919	23.5972	3.17679	59.828	71.2572	43.1967	11.412	42.3606	76.6816	46.2872	9.80225	46.7116
Dimocarpus_longan_newGene_1205	4.4716	4.17225	4.03518	2.07473	1.64754	2.66756	5.16901	3.38735	2.61483	2.69881	5.33018	2.86245	2.44209	3.49405
Dlo_008401.1.gene	2.59612	0	0	0	0	0	0.148665	0.913447	0.60686	2.12127	0.434565	0.358185	0.90978	0.145104
Dlo_005959.1.gene	6.79152	10.5626	9.16375	4.63758	6.18588	9.09016	3.69464	2.96763	3.56135	3.08726	3.41041	3.33064	2.49598	3.45444
Dlo_026687.1.gene	0	0.271173	0.198255	2.4814	3.36283	0.55208	0	0.0385443	0.0170207	0.541329	0.0134567	0.098167	0.15685	0.59737
Dlo_001740.1.gene	1.26022	1.43632	2.7293	1.54521	1.34607	2.1311	0.918914	1.46371	1.12516	0.581087	1.05945	1.39708	0.955101	1.52869
Dlo_026423.2.gene	3.65031	3.82161	5.94286	9.7587	6.23857	3.38029	3.96522	3.94044	3.65083	2.12361	3.3482	4.04695	3.19812	2.65352
Dlo_010248.2.gene	4.5726	5.85701	4.24989	2.33676	2.33065	5.34881	2.99224	2.06169	2.11476	3.88002	3.92048	2.05195	2.47495	3.92706
Dlo_006066.1.gene	13.4479	26.2423	28.8018	41.4897	37.1713	26.2956	24.5389	27.7398	35.7688	29.416	49.9273	30.3413	27.7065	40.2613
Dlo_024968.1.gene	5.0413	3.39324	5.40909	5.25548	3.9052	3.37743	7.08097	7.03022	4.7794	2.97827	5.44971	5.79279	5.90044	2.77862
Dlo_032525.1.gene	61.1744	109.581	87.965	57.8641	58.5745	54.4807	51.3993	35.0582	30.0736	38.2336	31.5379	39.2137	33.2909	28.2811
Dimocarpus_longan_newGene_1373	8.79906	6.47456	6.69636	6.01417	5.57522	3.97986	9.47489	8.41116	8.50036	4.36674	9.27655	8.31479	7.60353	5.92165
Dlo_032901.1.gene	10.297	6.48481	6.07064	5.06142	4.60193	4.77187	9.18413	6.46454	4.79717	3.49974	5.92707	6.2666	5.04892	5.68141
Dlo_014623.1.gene	90.3583	65.0233	55.735	64.461	55.5563	39.6957	76.3085	67.6776	60.3925	72.7141	51.1099	66.46	68.6606	72.8355
Dlo_020538.1.gene	15.7644	12.2069	22.1114	32.2647	28.1451	17.4371	35.1654	45.0432	40.3465	26.4707	25.2919	40.3522	45.8835	18.6877
Dlo_010182.1.gene	20.8172	21.1927	13.7368	12.1101	10.9411	18.8539	18.281	6.40883	9.96191	22.4955	13.4208	6.69784	6.0646	10.9735
Dlo_006144.1.gene	12.1384	7.20384	3.4728	3.26049	4.01919	3.49285	5.17363	3.55187	2.56353	6.484	4.05573	3.94936	3.02787	3.62005
Dlo_025730.1.gene	1.02551	0.628736	0.362549	0.628841	0.499269	0.305103	0.626042	0.470549	0.445382	0.762727	0.615532	0.202063	0.396339	0.605433
Dlo_000823.1.gene	51.9144	40.5561	15.3921	11.4443	14.8178	58.1677	15.7685	17.2903	30.2988	57.8229	22.9909	18.9383	26.9571	52.1258
Dlo_011470.1.gene	3.80394	6.20673	3.36795	5.536	4.01664	6.97139	3.51803	7.88492	9.91482	11.0289	27.825	6.18021	6.99631	13.3972
Dlo_013240.1.gene	3.95957	9.25576	9.40378	11.1863	7.40093	12.152	4.42957	4.48891	4.21754	3.3757	11.4899	4.65459	3.64965	3.76459
Dlo_033647.1.gene	1.35471	0.923229	1.49813	8.48389	6.68823	0.408225	1.04356	0.66214	0.595673	1.28278	1.26396	0.608876	0.473921	1.4784
Dlo_032779.1.gene	1.64356	0.25102	0.325953	0.706056	0.81379	0.47598	1.73764	1.71829	1.80532	1.60408	2.38253	1.85076	1.99961	2.36828
Dlo_004677.1.gene	15.6095	8.90092	8.57758	7.55401	6.15573	6.99836	13.5751	9.90832	9.15573	9.1148	10.5075	10.7015	8.10386	7.37324
Dlo_006944.1.gene	0.30091	0.594092	0.228862	4.17356	5.46272	0.135602	0.442067	1.156	0.244078	1.71164	0.700504	0.53045	0.350535	0.653874
Dlo_002083.1.gene	4.67927	13.9166	49.1949	34.1502	13.7453	3.46517	3.36813	2.86679	2.38747	1.35262	2.90099	2.23655	0.84383	2.75215
Dlo_015386.1.gene	94.4779	83.9994	78.7589	49.2763	44.8716	97.0233	64.5796	39.7757	37.9803	82.5708	52.6826	46.1032	37.2309	64.7198
Dlo_021041.1.gene	142.926	16.7627	15.7695	12.4261	10.4532	12.6208	11.9647	10.8193	9.97122	11.4238	10.0595	10.3434	10.4663	12.236
Dlo_019578.1.gene	0.782433	2.47015	1.96227	2.928	3.40607	4.02113	0.378999	1.22333	0.631926	1.3931	1.2579	1.03925	0.64762	1.90999
Dlo_020644.1.gene	57.1457	51.9872	55.4931	63.0946	47.3782	33.5431	35.0051	43.6811	34.029	29.3701	31.9747	38.0066	44.0072	30.3137
Dlo_002169.1.gene	16.4662	27.862	22.0075	29.1203	38.1501	32.8722	20.9721	18.7027	25.8052	28.2262	18.2162	22.9028	25.8676	37.4896
Dlo_032182.1.gene	0.799821	0.456031	0.335206	1.2527	1.2199	0.753027	1.22651	1.59991	1.2635	2.35544	2.05851	1.51208	1.04967	1.66654
Dlo_015651.2.gene	7.23988	8.38502	8.9194	7.79967	5.85975	7.49694	6.41085	6.24323	5.45001	3.84793	4.98289	6.00439	5.31951	3.83942
Dlo_018237.1.gene	1.39066	0.960889	0.780565	0.797597	0.89735	0.925149	0.998256	0.951541	0.946081	0.700242	0.932613	1.04065	0.884356	1.10104
Dimocarpus_longan_newGene_10046	0.973904	7.74914	1.69025	0.656735	0.459127	0.501554	1.73646	0.571949	0.385608	0.917187	1.64634	0.847424	0.530076	0.635298
Dimocarpus_longan_newGene_10047	3.59186	14.0868	18.2413	6.80877	6.20865	6.69949	4.7285	2.68639	2.10069	4.29232	4.4112	2.98877	2.23144	2.66815
Dlo_033228.1.gene	9.64198	9.272	11.59	10.1575	5.68225	12.4624	5.27675	7.8649	6.68401	3.2115	6.32156	6.33152	7.00411	5.92861
Dlo_000258.1.gene	20.3568	36.0583	36.9601	34.1668	40.8948	46.8974	44.1396	36.7906	31.6159	41.5416	49.2425	43.7546	30.8171	44.5297
Dlo_000794.1.gene	2.51864	5.94068	3.37934	2.17762	2.81949	6.25392	1.43831	1.4721	0.903117	2.27315	2.02441	1.17966	1.74116	3.09397
Dlo_007949.1.gene	1.06811	0.668588	1.06186	1.05685	1.03261	0.521603	1.26839	1.11839	0.840854	0.942345	1.28429	1.10904	1.05502	0.579648
Dlo_004730.1.gene	4.1758	11.884	15.4195	30.7732	27.595	13.3649	8.66934	8.9903	11.9699	5.05984	10.6123	10.5006	13.1795	5.41048
Dlo_012266.1.gene	142.901	48.8694	44.8581	29.4006	17.9719	40.8391	161.179	59.2891	60.7194	218.237	94.6549	67.4132	46.2724	90.5914
Dlo_021498.1.gene	67.7052	47.5407	42.2554	35.3612	27.9768	26.8199	35.8428	33.8961	26.7687	31.6591	25.7916	27.8041	27.337	22.2772
Dlo_007784.1.gene	9.01614	5.36302	4.88799	2.76251	3.4271	5.14101	6.71077	3.76162	3.86746	2.88761	3.1903	3.12279	4.2639	2.84727
Dlo_017790.1.gene	62.8747	66.2785	54.7985	43.8904	42.0248	63.8224	37.6373	47.4612	51.4175	45.8598	45.2443	45.2238	48.4123	48.1062
Dlo_001787.1.gene	29.3592	26.4147	9.96105	14.0932	11.1732	24.1458	22.5006	15.8707	18.8564	24.2467	21.3026	17.633	19.4149	23.4223
Dlo_029506.1.gene	148.249	98.4161	185.279	99.4553	81.7619	128.413	60.3862	58.8884	68.912	61.4319	62.6572	59.84	66.1724	58.9292
Dlo_011001.1.gene	1.14946	0.728526	2.40742	3.03535	2.1212	2.05409	0.463956	1.26426	1.31387	0.728674	0.810589	1.03662	0.88154	0.42314
Dlo_009748.1.gene	0.801171	0.625412	0.907614	1.53386	0.9822	0.486407	0.545666	0.342783	0.364116	0.311009	0.62952	0.396748	0.430054	0.401118
Dimocarpus_longan_newGene_8511	0.619664	2.55776	0.615861	1.57684	2.55678	2.79372	0.53892	1.16372	0.944158	1.55152	1.48109	1.0417	0.853916	1.36248
Dlo_004731.1.gene	0.832678	2.92429	3.57248	2.81823	2.86576	3.96729	1.76148	1.32701	1.96867	1.42324	2.73349	1.86393	1.38879	1.55785
Dlo_026061.1.gene	15.8757	7.13765	9.93298	8.15742	6.51934	5.66449	10.285	7.99331	8.35345	5.46192	7.80321	8.07259	9.04065	6.55142
Dlo_028757.1.gene	6.11073	5.92479	0.712659	0.0635937	0.367737	3.65116	0.271238	0.261276	0.0621417	0	0.264447	0.194734	0.241171	0
Dlo_001860.1.gene	17.2094	15.7041	10.8456	10.4449	13.686	17.6277	22.5518	20.7681	28.0724	27.7833	55.484	32.0093	21.4678	46.9201
Dlo_027951.1.gene	0.948555	0.27118	0.325702	0.281235	0.254614	0.273767	0.621335	0.880419	0.749212	0.457273	0.575218	0.694985	0.845093	0.290931
Dlo_003268.1.gene	123.867	269.597	285.071	237.295	280.416	183.388	321.683	209.002	239.851	203.446	244.113	202.659	196.41	162.498
Dlo_014993.1.gene	2.62021	8.58255	8.09199	13.0231	10.6513	24.3806	4.89358	7.24493	16.2203	22.9268	15.6493	12.4257	13.3849	33.5176
Dlo_029712.1.gene	5.92902	0.0582477	0.10245	0.088236	0.0823417	0.040463	4.55155	2.55277	3.37683	4.02663	6.1772	3.15398	3.23792	4.22487
Dlo_032870.1.gene	166.228	203.741	217.321	177.097	172.885	197.131	157.936	170.941	136.63	164.272	88.6325	128.741	151.809	112.965
Dlo_026320.1.gene	143.252	162.136	135.861	222.348	204.137	157.688	292.824	262.942	224.522	430.694	181.051	210.884	221.214	394.811
Dlo_006156.1.gene	7.44073	4.66163	6.0932	3.64614	2.51751	3.69584	11.5704	4.46337	4.19846	3.64768	7.83441	5.6129	3.51522	5.22779
Dimocarpus_longan_newGene_6348	0.984435	1.92944	1.3332	0.648123	0.172646	1.05366	0.825059	0.619131	0.242608	0.077716	0	0.519722	0.363022	0.186514
Dlo_008732.1.gene	5.77065	3.70636	5.64174	7.45458	4.3925	2.25966	5.27512	2.58879	2.66833	1.91416	6.5678	3.21422	2.60322	2.89564
Dlo_004311.1.gene	1.63825	8.86056	6.10035	7.19843	7.99584	10.9702	1.7172	5.60974	7.96857	4.11678	6.13774	4.45272	5.19061	4.6556
Dlo_004938.1.gene	0.418011	0.543676	0.631496	4.37431	2.7673	0.650689	1.16337	0.818317	0.4556	0.795853	1.59538	0.880946	0.686108	1.4653
Dlo_000053.1.gene	9.07475	7.31003	11.3296	6.08069	3.90536	9.58695	3.76212	2.86135	4.23609	4.51571	3.20994	3.48617	3.75557	3.63136
Dlo_026460.1.gene	62.0546	55.7308	48.9637	37.7445	36.8404	37.9299	45.8418	48.6231	40.2945	35.9014	35.4313	45.5502	48.2746	33.5306
Dlo_034057.2.gene	4.28264	8.39201	3.28358	2.55383	3.76488	8.30583	3.91947	5.38974	4.43027	7.34717	11.305	4.93348	4.25697	10.4176
Dlo_028409.1.gene	1.05605	0.496692	1.08241	1.16144	1.53955	0.706827	2.41765	3.02409	2.36056	1.75647	2.32437	2.52442	2.18432	1.96207
Dlo_015207.1.gene	22.0944	6.9289	11.8567	15.291	8.95988	19.5697	9.27298	12.2788	17.2182	18.8256	12.1133	11.8894	14.7481	11.1882
Dimocarpus_longan_newGene_5690	2.52828	0.699336	0.545195	0.820934	0.791101	0.953272	2.07386	1.73332	2.26677	1.87325	2.12873	1.94402	1.76679	2.62712
Dimocarpus_longan_newGene_5693	3.46631	3.28527	1.22273	1.92662	6.55936	6.63953	8.30499	10.1219	13.3643	6.3827	11.8671	10.8235	7.26567	13.096
Dlo_015378.1.gene	9.981	16.1638	13.5025	10.2389	10.5423	13.0312	15.3255	18.6666	18.4384	20.6011	47.1313	14.9036	14.6431	29.469
Dlo_005853.1.gene	12.5388	12.6967	12.3547	7.61786	4.59744	4.27449	12.3521	5.38912	4.81077	5.09682	4.76558	4.97372	5.55041	4.85737
Dlo_012056.1.gene	17.5076	77.97	50.693	47.9668	28.7956	53.0389	24.4879	17.0859	15.8975	27.9424	40.9627	12.2983	10.1188	18.3131
Dlo_026643.1.gene	2.93085	0.588506	2.31708	1.37494	2.77376	1.75898	3.36381	1.67519	1.62738	2.88855	3.31572	2.07254	1.83514	1.88227
Dlo_009884.1.gene	1.02176	0	0.0807433	0.063719	0	0.281866	0.199647	0.283167	0.0112873	3.49614	0.146235	0.223248	0.469024	0.22967
Dlo_005794.1.gene	55.6493	86.9382	6.97206	9.89909	36.6314	181.908	13.8107	34.3266	57.188	250.694	44.7032	32.8774	46.1236	296.1
Dlo_000030.1.gene	38.947	9.37563	8.48928	4.83404	3.80327	2.09239	23.3336	21.9545	10.8939	7.52841	7.46892	16.3642	18.4967	7.84511
Dlo_016261.2.gene	4.83512	9.65081	7.36067	11.1096	11.2008	10.4264	11.4007	14.6458	17.3626	19.2989	43.4613	12.485	7.23098	38.4831
Dlo_017114.1.gene	24.4658	30.6213	21.7145	26.0013	26.1029	28.7574	19.8352	21.5942	24.3405	13.6288	13.7315	20.9777	25.9373	28.7925
Dlo_021286.1.gene	0.549052	1.51349	2.2265	3.92592	2.51579	1.70864	1.99367	1.61227	1.58103	1.00029	5.71484	1.63925	2.79715	0.868349
Dlo_001294.1.gene	30.8451	16.0025	20.8559	32.6272	32.4329	16.694	27.9513	31.5374	27.6379	23.8708	12.6939	30.306	45.9807	14.7408
Dimocarpus_longan_newGene_4250	1.13312	0.390741	0.487584	0.234996	0.194296	0.331485	0.898286	0.475949	0.495464	0.399412	0.943523	0.914208	0.689283	0.639278
Dlo_018819.1.gene	363.988	235.052	265.603	301.458	228.09	159.312	213.493	230.233	207.717	233.003	151.072	197.13	239.019	174.22
Dlo_010016.1.gene	3.00724	2.36694	2.42048	1.64438	1.34833	2.7717	2.92474	2.09533	2.77459	3.77007	1.03805	2.12754	1.96143	1.26753
Dlo_024050.1.gene	0.025134	0.417051	0.404278	0.835752	0.990946	0.587846	0	0	0	0.0318887	0.0288647	0.00544133	0.0147183	0.0331947
Dlo_033277.1.gene	4.68207	13.6917	14.5284	11.08	6.7035	12.0148	2.08626	2.51663	2.2943	2.33247	2.02451	2.44102	2.11619	1.78303
dlo_037792.1.gene	0.164801	12.1005	9.40195	6.68519	7.65505	5.18475	0.404257	0.184312	0.388508	0	0.598123	0	0	0.201068
Dlo_025123.1.gene	0.0392497	0.201031	0.548188	1.15291	0.500815	0.266151	0.00935567	0.0255037	0.0252453	0	0.0600943	0.0353513	0.0743617	0
Dlo_013355.1.gene	5.81112	10.7984	8.01045	20.4162	15.6444	21.4552	4.42624	7.29006	8.05474	11.8956	9.84244	8.37576	7.60189	17.5485
Dlo_013918.1.gene	22.7368	102.282	113.112	96.5467	130.942	147.031	57.7327	63.5819	108.087	140.592	58.021	85.5703	76.5086	105.034
Dlo_023764.1.gene	10.5851	19.6119	14.9339	24.7074	28.1619	17.4664	23.0684	29.5987	30.5466	23.4908	35.5645	33.5596	33.8674	27.9737
Dlo_014821.1.gene	1.48268	20.5559	66.7945	120.255	69.2961	20.0183	1.50716	2.41187	2.3645	3.01311	3.03859	1.96679	1.61565	2.32115
Dlo_012542.1.gene	3.64515	9.71385	6.09565	3.7927	3.61731	12.3171	6.483	6.06393	5.67509	8.66072	15.5864	8.09942	4.1344	8.31203
Dlo_028078.1.gene	9.40254	8.52634	2.9151	3.36533	8.36283	14.2574	3.78059	4.18852	9.29801	21.8151	4.87813	4.52428	7.9099	36.6326
Dlo_021391.1.gene	6.22126	7.57106	9.86805	7.71117	5.01341	8.87595	5.73189	3.17341	4.43444	3.95993	5.76418	3.71283	3.63638	3.37779
Dlo_004759.1.gene	1.28125	2.29292	2.60627	4.90279	3.01018	2.07844	1.40512	1.41845	1.09712	1.94038	1.49027	1.06787	1.22022	1.48305
Dlo_009941.1.gene	97.5658	204.372	188.934	218.07	246.512	145.114	208.997	107.52	126.226	151.218	98.4376	162.686	116.671	218.784
Dlo_030816.1.gene	0.811386	2.00812	1.78158	1.82389	3.03925	2.17603	0.889165	0.650432	1.16991	1.09842	0.405418	0.855221	1.1179	1.91746
Dlo_019630.1.gene	3.52614	4.16562	7.2726	6.90714	6.03361	4.82411	8.27065	8.84725	7.63764	5.04719	6.58947	8.95689	9.04385	4.56114
Dlo_010643.1.gene	25.5602	18.1605	20.1329	5.54242	4.23608	7.56336	25.7841	13.5442	6.31735	17.9394	21.4811	12.9602	8.85694	13.4395
Dlo_028557.2.gene	38.1663	70.4911	14.3295	20.6762	43.1344	133.652	22.1633	64.7368	85.0336	150.471	105.662	86.5195	62.4938	194.338
Dlo_033168.1.gene	2.08809	1.97015	4.33706	8.31661	4.56654	0.968421	2.44764	2.06555	1.71942	1.22079	1.06681	2.36041	1.66743	1.09291
Dlo_027183.1.gene	0.775687	0.612861	1.33461	1.51238	2.07519	1.28808	2.55955	2.7372	2.32246	1.501	3.07697	2.57642	2.034	2.2182
Dlo_026128.5.gene	1.56937	0.988024	1.20329	0.727771	0.514599	1.33817	1.16003	0.971689	1.30244	1.18473	1.42167	1.02533	0.633004	1.34262
Dlo_029776.1.gene	467.754	8.27164	4.56813	1.65771	1.04943	20.3111	3.99554	2.84181	2.25238	4.08019	1.87941	2.44825	3.48156	4.59636
Dlo_003525.1.gene	76.0963	14.889	17.5845	9.36908	3.88039	21.1422	85.5157	41.55	59.2648	89.1031	35.0448	30.0697	35.9834	29.1832
Dimocarpus_longan_newGene_478	2.22373	0	0	0.0190867	0	0	1.58027	0.822824	1.19433	0.944074	0.645329	0.776601	0.404116	0.439498
Dlo_026340.1.gene	9.32991	14.9977	14.3909	16.3962	21.7564	26.2529	15.2117	15.2546	19.4065	28.9872	16.4452	18.1327	18.7502	21.32
dlo_034966.1.gene	90.4069	396.823	241.531	216.063	132.552	398.84	124.246	126.04	167.872	236.936	532.402	118.296	97.3025	279.468
Dlo_005343.1.gene	0.024719	2.95819	4.18329	4.80902	4.86931	1.9792	0	0.0684577	0.0892913	0.202235	0.0296003	0.105557	0.06318	1.48745
Dlo_026741.1.gene	6.14277	7.43913	9.74644	3.82014	3.363	7.1624	13.1568	7.35612	7.45202	13.172	8.45657	7.396	6.04483	5.98867
Dlo_025478.1.gene	8.70306	16.6961	17.5035	16.4495	18.9535	17.699	20.2759	19.8703	17.1745	11.3817	21.3957	20.8382	19.2569	12.3961
Dlo_020362.1.gene	3.69467	4.39098	4.22024	5.29478	5.31104	2.87055	8.85699	5.23079	5.61909	2.21153	9.04213	6.46099	5.28529	5.73542
Dlo_019729.1.gene	0.649549	0.817981	2.0358	0.871821	0.542006	0.577027	1.67598	1.35305	0.694964	0.171183	1.59971	1.36275	0.949018	0.456909
Dlo_020216.1.gene	199.074	135.242	81.0533	100.447	105.061	119.33	71.4224	91.1508	92.9345	98.2198	73.4233	76.4072	100.913	99.3579
Dimocarpus_longan_newGene_2544	2.27306	1.5292	0	3.17687	4.0559	0	2.75258	5.40097	9.27098	4.76504	6.15325	5.38455	4.86117	8.9168
Dlo_016708.1.gene	14.9732	13.6348	20.3378	24.7519	25.9219	14.3682	33.2791	22.5437	24.7542	20.6966	27.3176	31.5733	24.1266	36.7928
Dlo_017504.1.gene	8.03444	8.46426	9.16433	21.0647	14.8338	6.95873	13.6227	18.7157	20.9492	5.53791	10.1374	13.1313	22.8103	6.81326
Dlo_016084.1.gene	14.4439	13.3308	17.2932	15.0012	17.3279	11.2036	18.5837	7.73427	5.35106	7.61962	9.1717	12.4034	8.40409	6.0768
Dlo_031331.1.gene	18.5393	17.2528	22.9689	16.8464	13.0005	27.8735	16.2729	11.7249	17.1674	15.7451	8.67368	11.2401	13.8295	14.0726
Dlo_021125.1.gene	0.378903	0.203989	0.278434	0.210812	0.408169	0.134114	2.31144	2.09499	2.10751	1.45163	1.78117	2.74433	2.25924	3.43678
Dlo_019362.1.gene	38.382	65.5277	33.5937	19.9341	21.268	33.5758	40.1705	21.5323	17.1562	51.7401	24.7877	20.0346	19.6663	45.599
Dlo_006558.1.gene	1.70018	2.00757	1.87675	1.23983	1.62301	1.52722	3.31693	3.83571	3.37881	2.15291	5.31756	2.98472	2.14345	3.69645
Dlo_029307.1.gene	31.8297	30.1974	22.9617	20.4413	14.7559	21.1254	19.5878	16.2106	16.8223	20.442	22.6488	17.7314	14.5282	18.4842
Dlo_031484.1.gene	10.359	22.9503	20.4369	12.2154	4.76009	5.54603	24.1089	12.9778	7.01716	24.0936	10.0746	5.79711	6.72621	14.1532
Dlo_030365.1.gene	13.7012	24.3617	36.2392	27.9013	32.624	18.4933	32.4998	27.6703	18.6416	20.1811	35.1744	28.8437	21.296	19.748
Dlo_026206.1.gene	289.429	123.297	54.6153	28.322	25.3074	164.683	51.3877	37.7184	34.0552	81.7284	47.473	39.4703	34.223	72.9144
Dlo_027175.1.gene	2.29012	2.07359	2.50944	2.632	3.61158	3.13259	5.86937	6.47604	6.07926	4.69472	7.05644	6.42055	5.84515	6.25883
Dlo_022735.1.gene	5.05909	7.42501	9.55825	7.47597	8.01691	8.24252	7.34692	8.50871	8.93418	10.2566	8.58199	7.00458	8.20915	11.7042
Dlo_002267.1.gene	121.525	82.7248	143.21	173.808	160.905	109.565	176.87	207.146	166.751	149.659	102.359	189.969	213.039	119.334
Dlo_024370.1.gene	0.252887	3.612	3.35731	5.30734	2.75396	4.31272	1.08369	1.36031	1.85992	2.3085	3.83904	1.51585	1.59908	2.96848
Dlo_004049.1.gene	1.92619	1.7299	4.33258	1.95032	1.69856	1.69527	4.68324	2.692	2.23362	1.39621	3.12995	2.80346	2.16306	1.39318
Dlo_011255.1.gene	0.539633	1.51656	1.62272	2.25152	2.04136	1.5456	0	0.129132	0.0774957	0.121567	0.059676	0.0177867	0.016073	0.0245483
Dlo_011248.1.gene	6.07456	8.56587	8.25328	8.48244	10.6136	9.10361	12.147	8.50597	10.6519	10.0767	11.6797	10.7975	8.67068	16.3984
Dlo_030801.1.gene	32.0243	34.9269	38.972	26.2438	19.0066	25.5983	26.2959	20.242	23.1002	32.9651	15.8402	20.4159	19.4735	20.3048
Dlo_011656.1.gene	0.182075	1.95823	3.07554	1.24175	1.44551	0.531522	0.039847	0.0336857	0.109615	0.0480123	0.0567773	0.016035	0	0.121216
Dlo_033571.1.gene	2.37286	1.0914	2.31573	6.57628	4.88292	1.77452	1.96202	1.92189	2.64968	3.17316	1.18071	1.5685	2.31224	1.81524
Dlo_001064.1.gene	2.46957	1.84543	1.79959	3.75965	2.98918	1.98473	1.68975	2.51731	1.51327	10.8791	1.42958	2.65473	2.34287	5.16679
Dlo_004342.1.gene	2.68689	2.73817	2.66627	11.9	9.50393	1.61617	1.5734	0.824731	0.790174	4.52666	2.90494	0.706074	0.612269	2.23859
Dlo_000463.1.gene	9.62792	13.2857	27.3871	21.2408	17.5618	17.285	20.9776	20.4481	19.2639	14.8323	18.6185	23.3386	21.8035	11.5998
Dlo_000075.1.gene	5.97153	4.69941	4.20151	2.43975	2.00303	4.49295	4.46517	2.72993	1.95023	3.3464	2.5201	2.07527	2.58683	3.39333
Dlo_011650.1.gene	7.25516	0.209764	0.0178743	0.626736	0.175208	0.0212947	1.04484	4.75678	4.17414	6.09268	0.689389	1.81118	5.5059	1.42444
Dlo_011686.1.gene	6.99017	3.9419	7.36207	7.11984	3.63789	7.85391	4.56596	3.06548	5.76891	5.22585	4.92243	4.52238	3.52436	3.26882
Dlo_017561.2.gene	2.77233	1.49438	1.39426	3.62906	3.14768	0.797231	4.71085	4.57828	5.11918	4.74199	2.67325	4.46968	6.07159	5.11299
Dlo_020223.1.gene	2.21131	2.71452	2.72259	2.23104	2.34457	4.54713	3.78238	4.22263	4.74615	4.56122	6.76501	4.83191	3.63531	3.67407
Dlo_015489.1.gene	44.8303	71.8299	68.8236	23.4383	15.8686	46.939	49.9866	30.8348	22.3293	45.3337	68.3073	35.4967	20.0697	42.8459
Dlo_018039.1.gene	5.82899	7.70899	5.93803	10.1389	6.86048	7.85613	7.34366	6.61977	6.80335	7.93173	16.8091	8.14016	5.35036	11.2615
Dlo_019818.1.gene	7.39094	17.1763	11.6263	12.7348	11.2551	12.5993	9.58693	4.61159	4.12293	13.8552	21.4617	3.33749	4.48667	7.96583
Dlo_032615.1.gene	67.1068	45.1091	89.4554	62.2168	32.1418	61.0387	46.0485	31.8311	50.6247	37.7894	54.4838	46.2346	32.6308	25.0638
Dlo_007698.1.gene	328.431	277.852	221.646	149.996	159.289	124.835	154.91	193.991	179.98	132.571	73.0496	152.185	215.226	114.137
Dlo_026753.1.gene	1.85649	9.5989	13.3805	3.29255	3.2318	2.76696	1.33572	0.9076	0.897976	0.980849	1.26968	0.89692	0.800573	1.05193
Dlo_015895.1.gene	6.83213	27.252	24.7319	21.4224	19.5008	10.5896	14.3129	8.90063	8.42457	7.94815	11.339	8.04164	10.7203	9.53225
Dlo_026170.1.gene	24.2277	32.757	37.4728	72.0668	48.4106	36.9093	28.2396	23.7547	22.2469	31.9661	32.635	26.3019	20.9573	28.4914
Dlo_020432.1.gene	4.98153	10.8092	10.3065	22.5646	27.1133	18.4573	11.0115	13.4993	12.7469	28.828	9.94173	14.8024	13.7782	27.6661
Dlo_028897.1.gene	10.2536	1.79132	1.74067	0.939624	0.654336	0.913024	10.4075	9.06536	8.13369	6.85359	9.61469	7.95165	8.09706	8.66847
Dlo_002099.1.gene	0.72189	0.44699	0.751271	2.09608	1.38462	0.275478	0.497308	0.538737	0.449754	0.372106	0.596015	0.34548	0.536589	0.243523
Dlo_001398.3.gene	6.65294	3.45163	6.95835	38.2688	31.8654	0.60035	4.43142	2.99386	2.19943	9.07934	1.89999	2.4387	3.02511	8.57729
Dlo_033923.1.gene	1.2504	2.24899	3.56262	3.19738	3.18495	2.6771	3.06108	3.14609	2.72719	2.37512	2.59377	2.92366	2.23588	2.35551
Dlo_026252.1.gene	6.76632	10.1101	8.83541	11.2375	14.3196	12.0836	11.7678	14.062	18.3097	10.5852	15.9115	12.6888	17.7056	13.8862
Dlo_021110.1.gene	8.33601	12.638	13.095	6.87381	8.2517	15.1937	8.97036	7.89482	10.2435	19.465	7.68642	7.57194	7.99244	13.2486
Dlo_033266.1.gene	15.9743	20.739	39.5524	33.4782	27.5455	21.6957	19.5632	11.3953	6.74972	11.6307	6.16316	12.2077	10.9457	8.19985
Dlo_019186.1.gene	1.50235	0.94435	1.00612	0.969264	0.832908	0.708703	1.28229	0.939428	1.1781	0.829663	0.824048	1.23471	0.973303	0.771227
Dlo_022672.1.gene	15.0742	7.41538	8.01749	13.368	13.6012	6.04272	27.3663	24.2923	21.4924	55.4125	10.5984	21.9292	27.3579	51.3503
Dlo_014890.1.gene	2.77181	0.970836	1.28123	1.52527	1.19905	1.0291	2.13206	1.73776	2.04949	1.38777	2.77642	2.15455	2.05189	2.26407
Dlo_017387.1.gene	11.6974	2.54164	4.62239	1.4163	0.46649	6.64621	3.70647	1.12085	0.64031	0.264649	9.08007	1.53771	0.820909	0.165504
Dlo_026468.1.gene	14.5045	28.7993	26.9482	30.5605	36.5428	29.3635	33.206	28.5638	26.1561	25.836	37.7278	31.5317	24.2981	33.8572
Dimocarpus_longan_newGene_5086	0.343838	0.60945	2.21701	2.10457	1.39017	0.110482	0.19697	0.188758	0.21311	0.300478	0.385642	0.112118	0.187246	0.179498
Dlo_007387.1.gene	22.3522	13.9017	15.1745	10.6477	8.19023	8.47014	15.8975	7.538	6.84268	12.2375	8.68103	9.48402	7.99884	9.33478
Dlo_015418.2.gene	27.4249	15.2916	17.8912	12.3632	8.76712	11.681	13.2116	12.7145	8.04613	16.3382	9.51775	8.82101	8.93944	9.77815
Dlo_004252.1.gene	126.57	102.813	103.405	97.6388	89.0315	96.1413	110.162	103.313	96.7437	90.2496	71.9473	96.7773	105.084	103.587
Dimocarpus_longan_newGene_5338	0.521947	0.0482523	0.0676087	0.0921913	0	0.0828947	1.14508	0.830666	0.808964	1.30181	2.48806	0.563958	0.914088	2.73338
Dimocarpus_longan_newGene_7246	1.24603	1.17551	1.06691	0.783174	0.694557	0.705129	0.532458	0.350669	0.248108	0.182238	0.512768	0.381654	0.337622	0.46297
Dlo_032824.1.gene	16.779	7.5146	13.0087	27.6167	17.8951	14.5903	3.61175	2.79526	2.79998	4.01858	4.95975	2.20248	2.29515	2.17146
Dlo_016578.1.gene	1.4637	2.97427	1.28283	1.91008	3.15639	2.8686	2.45628	3.85008	5.14086	4.72701	7.53816	5.14169	4.29452	5.63268
Dlo_018672.1.gene	163.918	80.6509	12.6301	7.38252	7.51437	11.1945	5.53896	4.34756	6.07105	45.0414	10.9126	2.29339	2.9079	9.16291
Dlo_018055.1.gene	11.8643	25.4742	25.0648	34.253	37.5205	34.6075	23.7077	19.5238	19.4494	31.7978	17.2608	18.2579	20.7935	29.26
Dlo_017730.1.gene	10.7012	21.7465	67.4403	14.7243	5.6254	3.47738	57.5555	24.8884	7.24611	5.02006	52.2836	29.8326	6.67323	2.35436
Dlo_032513.1.gene	446.892	291.715	234.097	183.912	166.852	174.927	224.201	216.299	159.183	264.55	175.234	214.586	185.209	179.5
Dimocarpus_longan_newGene_8002	92.5698	78.9451	59.5692	57.083	47.5669	55.5946	56.2645	59.9156	52.7922	43.8394	49.9833	51.3803	57.7079	47.2725
Dlo_022346.1.gene	4.16257	9.08212	3.79726	3.8074	3.9393	3.6517	3.98031	3.0399	3.49678	3.07684	3.06822	3.40879	2.69704	3.65049
Dlo_031302.1.gene	0.615572	0.115717	0.953559	0.865712	0.905551	0.334736	1.71786	1.67541	1.31941	0.232409	1.55352	2.1984	2.04348	0.670608
Dlo_031310.1.gene	18.2434	26.8687	49.1286	12.4847	3.04061	9.33401	49.0377	28.9141	8.16804	9.7896	38.052	33.4452	10.3149	5.68071
Dlo_005034.1.gene	50.3165	126.211	89.6931	79.1943	51.8359	152.392	52.1111	68.3661	82.436	90.0445	119.949	72.3921	69.1218	111.401
Dlo_007115.1.gene	9.92647	11.2764	9.79727	6.48766	5.45345	9.41836	10.7689	8.8375	7.16592	10.8929	11.7462	8.46321	7.8709	9.34616
Dlo_007637.1.gene	46.782	134.705	150.658	81.1866	62.6382	80.0112	48.0766	33.1817	27.44	18.4416	23.8616	35.3098	31.8012	16.862
Dlo_006992.1.gene	10.2129	8.31385	13.4201	11.3099	6.72877	3.00178	3.28143	2.26583	1.24692	2.07445	5.32648	2.06939	2.24566	1.60004
Dlo_011153.1.gene	0.523872	1.73878	0.983137	1.35478	1.56478	2.24841	0.873902	1.2025	2.20781	2.89735	1.24169	1.35554	1.43487	2.27527
Dlo_030255.1.gene	265.414	144.802	169.438	103.559	95.3792	118.124	126.805	134.309	128.259	86.7102	103.917	121.793	135.415	84.4046
Dimocarpus_longan_newGene_11564	3.67047	3.77534	2.88371	3.42144	3.89521	4.16993	5.55433	5.53016	5.27916	3.90818	6.54682	5.64131	5.9187	8.80672
Dlo_026834.1.gene	249.798	267.212	426.688	240.653	234.842	204.631	342.136	187.097	168.396	104.574	292.171	234.851	209.108	107.192
Dlo_024444.1.gene	14.1099	32.6925	27.0946	33.7834	44.2307	36.2316	23.8084	21.1304	22.7194	24.5537	17.1153	24.3085	22.2615	32.8451
Dlo_011373.1.gene	17.5855	6.80223	10.1362	11.5262	7.20911	15.5528	6.46141	5.67487	9.51218	8.38416	8.98891	8.29814	6.95535	6.69684
Dlo_030077.1.gene	186.271	177.415	131.166	87.9293	92.4614	93.5068	95.5963	106.118	76.5341	111.7	51.3291	83.0771	98.266	73.4016
Dlo_029434.1.gene	9.66502	11.6736	16.8301	13.6368	13.4798	14.6127	20.5736	23.0781	16.7331	14.5605	18.8721	22.1376	17.2182	12.3175
Dlo_029278.1.gene	0	0.38622	1.00305	8.37558	5.82284	1.31435	0	0.049155	0.078446	0.229789	0.179996	0.0231353	0.225699	0.0482853
Dlo_022260.3.gene	15.7174	13.8034	12.2427	14.2464	8.95269	4.81396	7.33669	6.98797	6.05892	4.2555	8.38651	7.55227	7.14791	4.70141
Dimocarpus_longan_newGene_3029	1.36047	0.635998	0.398249	0.26158	0.437859	0.751153	1.19705	1.23492	1.07458	0.809041	0.947142	0.760373	0.698612	1.06763
Dlo_030271.1.gene	146.961	0.381739	1.16156	0.056709	0	0.0340823	1.2113	0.356769	0.019753	0.119202	0.926127	0.123355	0.143054	0.0643383
Dlo_017789.1.gene	11.5669	8.65029	12.9425	21.009	14.5204	6.97052	7.23702	5.0378	4.74257	7.15082	7.95437	5.9755	5.10402	6.45223
Dlo_006581.1.gene	16.3712	10.2743	12.08	39.4944	34.4727	13.0671	15.8601	14.6171	18.6593	27.7095	31.9112	12.6235	14.2818	16.4351
Dlo_010071.1.gene	13.6543	10.6376	6.48547	3.63603	3.75032	9.24504	10.6689	8.69613	8.92493	12.2216	16.107	10.1109	7.86348	16.0311
Dlo_000715.1.gene	12.9018	13.5746	19.4419	33.5629	30.6393	15.4918	27.7489	31.58	26.1472	18.8678	19.5237	27.2812	31.4077	21.0684
dlo_036166.1.gene	1.04449	0.821615	1.64959	2.71101	2.02279	0.627485	2.57658	1.18028	1.68407	2.58697	1.94348	1.57161	1.1955	2.07655
Dlo_006315.1.gene	43.7185	70.6208	61.0317	46.6532	60.3672	71.9407	47.5967	50.641	57.8681	97.3047	46.9562	48.7831	55.0006	66.4868
Dlo_011226.1.gene	1.06944	0.184319	1.97992	1.02969	0.260679	0.114876	1.77502	0.153691	0	0.0358713	0.75553	0.66849	0.026639	0
Dlo_000272.1.gene	2.67532	2.6041	4.19863	4.08498	5.94963	4.06922	4.92488	5.81551	4.53578	3.92779	6.28725	4.80719	4.50654	4.09649
Dlo_024106.1.gene	2.92171	23.038	6.7976	6.69587	13.3941	29.3614	3.37232	6.2617	7.71426	10.6162	9.90174	6.74806	5.98813	13.0858
Dlo_010289.1.gene	9.99683	16.1652	14.3053	17.3834	23.5829	14.9151	20.313	16.952	14.3325	14.8782	14.5019	18.1994	15.5546	24.699
Dlo_022384.1.gene	122.496	44.6502	47.5665	19.4615	16.9042	15.0189	52.3662	83.59	49.3405	31.6493	6.98293	46.3843	67.3703	16.063
Dlo_000821.1.gene	11.6453	8.31041	6.85483	8.02244	5.2937	4.44399	4.64883	3.82398	4.24445	5.28246	3.85199	3.66717	4.18128	3.4796
Dimocarpus_longan_newGene_12049	3.20997	2.67823	2.73976	2.29015	2.32548	1.82429	2.99504	2.39185	1.96121	1.67739	3.84718	1.98517	1.99493	1.91071
Dlo_015358.2.gene	12.2742	18.6934	11.6665	9.0646	8.44826	20.0422	9.97665	9.06744	10.0687	13.8679	11.9125	8.92941	9.36923	11.9855
Dlo_019603.1.gene	15.9636	17.3665	11.7043	16.1921	21.8768	20.6044	10.4337	10.5616	15.2889	39.0539	7.91471	13.4078	14.5341	31.7613
Dlo_008389.1.gene	18.9311	9.89986	14.7286	6.84907	4.28621	7.84803	16.382	16.0318	11.0774	12.6542	13.4871	11.6466	12.6851	12.7022
Dlo_026629.1.gene	35.4542	27.5267	17.3379	12.2949	15.0457	19.9048	26.605	22.75	23.2879	24.7943	26.9346	24.5916	28.1261	27.6554
Dlo_030517.1.gene	0	0.300427	0.101561	0.80625	0.027909	0.423949	0.0314657	0.099737	0.080091	2.39509	1.70366	0.101311	0.0756657	0.366911
Dlo_008847.1.gene	0.543382	3.78415	4.43458	2.14768	3.30973	3.50201	0.527043	0.858309	0.565697	0.879338	2.51417	0.950301	0.736162	0.927609
Dlo_012432.1.gene	22.3582	46.3517	48.4917	46.5806	50.8856	44.9992	47.6162	58.8564	54.0985	40.8036	59.033	57.0368	57.2948	37.1196
Dlo_024141.1.gene	29.5632	19.4873	8.35323	4.58615	4.57706	20.1855	30.7964	26.923	22.8871	33.5845	77.066	31.8972	17.4353	46.232
Dlo_029548.1.gene	0	0	0	0.00274067	0	0	0.0807067	0.150035	0.07518	0.057816	0.540768	0.138674	0.0339127	0.066513
Dlo_027659.1.gene	3.69955	0.122474	0.028317	0.342381	0.0284083	0.0372217	1.09537	2.93642	2.30008	3.75418	0.773238	1.09326	3.2623	0.705229
Dlo_023913.1.gene	8.33377	10.2217	11.9674	6.54405	4.76485	7.49877	3.77796	2.19216	3.14475	3.92086	3.96618	3.75843	1.78684	1.96014
Dlo_016704.2.gene	26.9963	43.9823	41.7871	55.9441	65.6663	43.9761	58.5119	65.6938	66.6117	88.4757	50.7438	61.0316	67.7175	71.7063
Dlo_012348.1.gene	28.9885	44.236	44.1358	48.2935	58.3073	60.4069	44.763	60.749	68.5783	63.5845	62.8892	71.7423	61.8646	68.7427
Dlo_032060.1.gene	1.78084	2.66279	1.64149	0.28858	0	0.796295	1.19883	0.22685	0.172391	0.659596	0	0	0	0.0921283
Dimocarpus_longan_newGene_7007	0.855938	2.98159	1.60683	1.34885	2.30196	4.44539	0.43411	0.579249	0.626987	0.909439	1.17902	0.640497	0.615409	0.751729
Dimocarpus_longan_newGene_9153	12.1097	6.1618	7.85453	13.3295	11.7306	8.44833	8.22764	9.6908	11.6011	7.19933	14.1182	9.95645	12.332	7.92119
Dlo_015174.1.gene	86.3391	163.526	83.0686	48.4956	60.99	166.537	75.8686	88.8816	66.0466	159.958	168.343	89.5281	58.7073	152.708
Dlo_014243.1.gene	4.0015	4.64123	4.86909	3.83211	1.71889	1.37868	2.57148	0.891293	1.3553	4.30821	1.59158	1.15005	0.939988	1.39023
Dimocarpus_longan_newGene_11769	2.80348	1.50437	1.15256	0.264688	0.3711	1.62483	1.69339	0.965572	1.38897	1.12831	0.761725	0.833255	0.572376	0.647659
Dlo_022310.1.gene	15.393	13.2532	20.4035	64.8771	48.5437	10.3346	12.5178	7.93878	8.29303	11.772	9.20266	9.86903	10.358	9.62946
Dimocarpus_longan_newGene_8203	14.2583	4.89409	5.70739	5.12272	4.67484	5.02178	3.77161	4.42035	4.27051	4.2302	2.29229	4.25378	5.9651	2.59162
Dimocarpus_longan_newGene_8204	7.08161	4.64466	5.21848	1.36207	2.85538	4.11567	2.33781	2.75535	2.07556	2.28071	1.56098	1.74275	3.17148	1.81004
Dlo_006582.1.gene	17.1562	19.6831	18.7423	14.2	13.4126	15.5044	7.90319	6.81591	6.3241	9.19237	5.26464	7.35398	7.91603	6.75209
Dlo_016041.1.gene	1.34448	2.58404	2.44298	3.1101	3.73521	2.67084	3.25844	3.2499	3.44981	2.71579	3.41262	3.11114	2.93624	2.90729
Dlo_028297.1.gene	17.7885	1.63761	0	2.19259	0	0.151157	6.45023	11.8459	9.38629	16.25	5.5984	5.65476	10.3273	1.71558
Dlo_023943.1.gene	44.334	54.2182	31.4956	30.3286	35.6679	58.0668	23.7959	19.4418	28.4753	27.0372	20.6337	22.7783	24.0616	27.7406
Dlo_032087.1.gene	11.1944	11.5826	16.4111	30.6753	27.3584	15.3293	18.4587	14.5078	12.6649	22.5815	15.1358	17.6643	14.4111	17.8444
Dlo_007198.1.gene	11.1445	6.8087	7.30437	6.3832	5.98742	4.82034	9.41179	4.04865	5.69575	16.4241	5.38775	5.32983	4.80916	8.86523
Dlo_032404.1.gene	10.0909	8.72745	8.682	9.55674	12.1213	14.7862	15.2767	18.4447	22.3317	17.8542	22.266	18.057	20.7857	25.5507
Dlo_023749.1.gene	0	0.923515	2.12741	3.00992	2.54695	0.924966	0	0	0	0	0	0	0	0
Dlo_000724.1.gene	50.6495	39.2901	40.1596	29.0449	28.9167	24.9322	28.7555	18.3549	17.9288	24.7203	15.8516	18.0969	23.1744	20.954
dlo_037511.1.gene	39.8289	39.8777	34.9202	20.2247	17.4171	31.6576	38.3134	30.6679	25.1387	29.9017	50.7701	42.0055	24.4177	30.1893
Dlo_006134.1.gene	32.5678	50.788	62.423	67.8289	67.102	50.7196	74.5745	82.67	77.3241	72.5496	58.1556	84.4202	82.5553	68.0799
Dlo_023852.1.gene	39.268	46.9692	51.6524	30.5214	16.1153	51.5791	66.8876	28.2574	44.4368	81.3801	28.843	29.949	29.8284	29.3779
Dlo_025185.1.gene	0.353702	0.466324	1.10549	0.9471	0.876068	0.391444	0.870933	0.808658	0.587733	0.443989	0.626964	0.783885	0.968585	0.358075
Dlo_003433.1.gene	5.1201	2.51377	1.11391	2.00048	1.4783	1.83632	2.07313	2.46878	3.06283	5.70231	2.19338	1.69225	3.36667	2.6044
Dlo_024559.1.gene	1.24726	0.82866	0.986516	3.54426	2.44622	2.62961	2.29059	0.977857	1.17291	4.21987	1.9586	1.74399	1.50098	4.97054
Dlo_005467.1.gene	13.2687	10.8579	10.8147	12.0726	15.7982	10.7856	9.34851	7.55942	9.2918	11.3958	8.53587	7.60233	10.7009	10.8885
Dlo_003713.1.gene	17.1435	7.91564	6.08536	10.8845	8.459	5.57032	29.1755	13.2579	8.25528	54.0309	7.52951	12.2614	10.3778	36.8443
Dlo_005708.1.gene	3.14072	0	0.0520853	0	0	0	2.13689	1.89352	1.56501	3.67521	2.17803	1.82284	0.983926	1.89191
Dlo_027361.1.gene	4.69756	5.08769	2.35966	2.26632	2.31037	3.85426	7.35614	10.6856	13.9691	9.92255	24.0717	8.56327	9.45816	17.8129
Dlo_023232.1.gene	81.7205	6.29749	3.88936	13.2077	4.46031	3.55807	40.7177	58.9236	56.8168	106.115	28.6007	32.5429	70.9011	30.9391
Dimocarpus_longan_newGene_7854	2.88216	6.10118	5.53122	6.05684	7.22262	6.12151	7.81289	5.23041	5.88612	4.21633	4.28524	7.41886	5.51781	7.43387
Dlo_021754.1.gene	10.2614	11.5746	4.85507	7.26597	9.58476	16.1442	6.1673	8.34454	13.3641	11.836	8.34274	9.26656	11.1435	18.7793
Dlo_031118.1.gene	10.9481	8.61328	8.49075	6.11268	4.38785	5.82996	10.628	7.7533	7.26708	8.93774	7.04924	9.23553	6.15266	5.2858
Dlo_013390.1.gene	36.229	26.9057	22.3315	21.2871	20.1007	19.8837	28.0349	23.2514	21.5899	22.2905	24.018	20.156	21.427	19.6915
Dlo_020460.1.gene	19.766	22.4466	17.8419	11.3804	11.5002	17.717	17.9869	17.8264	15.9433	16.9347	17.1896	16.7944	14.593	14.6069
Dlo_023359.1.gene	14.0231	12.9609	9.73475	14.0755	11.8999	15.4249	9.95695	6.27597	7.76751	20.0938	7.4137	7.48318	8.43145	23.2473
Dlo_009863.1.gene	6.89403	7.81339	6.99644	6.76183	5.88244	3.45786	6.04184	4.16491	3.23245	9.25468	3.72936	4.44738	3.13546	7.13617
Dlo_029471.1.gene	4.87555	5.85295	3.87322	3.36175	4.19879	6.23001	10.1893	10.3792	11.1562	14.0776	18.0354	12.9753	9.05443	15.2131
Dlo_022855.1.gene	1.91312	0.904348	1.06814	0.755632	0.679579	0.83335	1.69998	1.43699	1.29066	1.26904	1.47677	1.37574	1.20792	0.897844
dlo_037902.1.gene	1.58921	1.22379	0.966311	0.735362	0.576702	0.856984	1.07584	0.733493	0.9406	0.919557	0.766532	0.851082	0.665288	0.419067
Dlo_033729.2.gene	1.48248	2.38097	3.64226	2.60861	1.67311	3.93618	1.19058	0.427969	1.0671	1.26064	1.83569	1.39008	0.568438	1.01649
Dlo_001509.1.gene	164.606	145.098	140.308	90.8423	99.4927	141.771	274.821	204.164	142.649	112.595	459.705	222.549	136.742	139.896
Dlo_032033.1.gene	0.756383	0.586668	0.399848	0.327878	0.283112	0.379673	1.58663	1.82143	2.35019	2.21721	3.44626	2.06809	1.54907	3.15054
Dlo_003901.1.gene	0.484011	1.38317	2.17857	3.11999	2.38148	1.14125	1.48777	1.75138	1.78546	1.1696	1.72041	2.26128	2.08351	0.588255
Dlo_000748.1.gene	18.2403	13.1698	10.1051	13.7109	17.283	18.0586	17.1505	13.578	12.9363	26.9905	9.92638	11.6803	14.186	26.0298
Dlo_025835.1.gene	2.67188	3.76455	3.70625	1.51582	1.18013	0.724834	1.34942	1.15799	0.851142	0.566519	1.07041	1.01858	0.621546	0.278045
Dlo_034065.1.gene	7.11367	5.34248	7.03016	3.94261	1.94555	5.76966	10.5851	5.59798	7.36868	13.0946	4.33367	6.2724	5.17224	2.78545
Dlo_003219.1.gene	0.105574	0.158888	0.804927	0.0678367	0	0.043841	0.071972	0.0839983	0.0284687	0.169104	0.0749247	0.110451	0.0115957	0.121895
Dlo_021335.1.gene	3.18835	4.37069	3.5888	3.45194	4.60579	4.67514	4.72654	6.88114	5.86906	5.28614	8.13523	6.20822	4.99882	6.24393
Dlo_019790.1.gene	7.40611	24.653	24.0612	9.88611	6.21814	5.07313	6.41486	4.68078	2.91982	3.31238	5.99255	4.26749	3.09619	3.83144
dlo_034403.1.gene	11.1898	5.45891	4.82812	3.49519	3.57847	5.19546	3.48949	3.44407	3.65703	3.35832	3.17349	3.43162	3.70639	3.58542
Dlo_019274.2.gene	26.7209	31.5641	22.6562	41.409	46.264	34.6319	39.3351	48.4146	58.9249	65.6544	56.2717	57.4239	58.2525	78.4107
Dimocarpus_longan_newGene_11881	1.27384	2.06751	1.12758	1.09126	0.993077	0.790526	1.30625	1.33164	1.28054	1.85605	1.23345	1.02838	0.953701	1.08182
Dlo_010069.1.gene	1.11566	0.6751	0.965254	1.69262	1.62368	0.845977	1.68625	1.0171	0.7076	0.656019	1.76318	1.18592	0.846204	0.979063
Dlo_024835.1.gene	23.4381	26.9326	13.995	5.78847	5.58265	10.3712	8.43452	6.86787	5.68202	15.237	7.18798	6.27944	5.0186	9.9849
Dlo_020874.2.gene	49.1661	43.3886	29.8733	31.9677	31.2763	52.1988	22.3628	22.1542	31.644	39.7133	33.392	22.0723	25.866	45.0621
Dlo_031828.2.gene	104.036	209.335	246.472	264.533	356.017	365.429	213.564	188.037	203.073	217.527	288.71	259.767	188.607	237.928
Dlo_025451.1.gene	44.6238	34.8055	45.1193	52.3304	35.6183	39.924	26.9175	28.543	23.5651	18.0521	28.8672	28.4509	24.3309	20.429
Dlo_008904.1.gene	1.07485	2.82801	4.47256	31.9369	18.8987	7.11346	0.865919	0.995972	1.09951	3.89576	1.60356	0.785398	1.10081	3.4554
Dlo_020946.1.gene	1.85735	0.974673	0.843617	0.279406	0.078772	0.176558	0.983452	0.13527	0.027598	0.320496	0.268818	0.504307	0.145351	0
Dlo_025966.1.gene	8.3007	15.5446	16.5477	21.1421	25.8484	17.9761	13.384	13.2628	14.6013	18.5727	14.2126	14.719	14.6677	16.774
Dlo_033893.1.gene	0.008291	0.0523757	0.040424	1.31265	1.28255	0.211915	0.0122823	0.0618073	0.111316	1.04842	0.064201	0	0.0229513	0.897656
Dimocarpus_longan_newGene_85	0.503285	1.07443	9.80873	0.353307	31.799	0.311056	1.43049	0.360203	3.53851	0.184873	9.01346	2.13605	6.80627	0.811412
Dlo_033358.2.gene	6.06143	6.38954	6.60027	13.1315	12.7701	8.93154	5.92247	8.27422	8.25681	11.9034	13.2569	7.60155	7.45855	14.0518
dlo_034894.1.gene	1.32406	0.871296	1.02463	1.671	1.84714	1.60069	1.80915	2.27983	2.38786	1.47613	6.61588	2.47795	2.72	3.27572
Dlo_011841.1.gene	0.838153	3.10052	8.54472	10.3009	5.68081	8.56346	0.887715	0.181385	1.42165	0.916694	0.761478	0.576851	0.65014	0.374042
Dlo_024011.1.gene	20.221	3.11692	7.06803	7.28832	7.26396	7.27134	31.9234	30.0143	27.6469	27.1652	21.0504	27.4408	24.4873	20.614
Dlo_015338.1.gene	383.079	577.732	566.641	296.68	227.686	153.898	205.199	112.322	67.3594	93.9592	43.1623	147.766	113.046	54.1318
Dlo_013501.1.gene	8.76305	2.64461	3.69649	1.80652	0	3.2824	28.5251	6.46444	12.8003	20.1108	5.57856	2.76985	7.4058	2.90945
Dlo_009857.1.gene	1.93808	6.0059	3.24544	3.5051	4.16528	2.0298	3.69729	1.65909	1.8768	1.95871	1.23126	2.69071	1.75699	3.22385
Dimocarpus_longan_newGene_11713	1.68735	0.858581	1.79042	1.24868	0.771929	1.05513	1.35457	1.08294	1.01759	1.03316	0.379273	0.612064	1.0568	1.00255
Dlo_004053.1.gene	1.89392	2.68066	2.48621	4.23027	2.39785	2.28111	1.95889	0.862532	1.39803	1.42992	3.45169	1.27804	1.21218	1.36818
Dlo_029569.1.gene	4.80077	0.038725	0.0696267	0.183929	0.0399753	0.216232	9.444	9.00828	6.0299	8.54733	13.472	7.04122	5.75894	9.51718
Dlo_010849.1.gene	6.20692	7.21821	9.65667	9.12672	6.29527	6.69723	15.3983	13.3923	12.7299	15.5691	15.3254	13.0108	13.3019	17.3779
Dlo_014190.1.gene	1.74324	2.35103	1.01686	1.29339	0.769407	1.99538	0.942249	1.35572	1.40928	2.13717	1.28006	0.706492	1.63371	0.912859
Dlo_006008.1.gene	4.83153	0.015032	0.008403	0	0.011118	0	9.64941	9.16451	11.7463	3.95823	8.98942	8.33612	9.67706	7.62626
Dlo_002035.1.gene	0.14983	0	0	0.0324563	0	0.0275713	0.325263	0	0.0742287	1.79506	0	0	0.245636	0.204402
Dlo_033688.1.gene	0.588187	0	0.18598	0.101949	0.0619123	0.0830027	0.384707	0.761301	0.612294	0.273228	0.459133	0.94534	0.75498	0.355888
Dlo_017472.1.gene	0.454416	0.355059	0.203983	0.568022	0.536727	0.195695	0.715686	0.626152	1.39554	0.703494	2.45809	0.540608	0.909506	1.29768
Dlo_025079.1.gene	91.1371	35.2395	63.3722	56.4774	31.2046	63.1387	49.069	53.8123	74.1624	93.5429	54.3498	47.9945	60.6437	44.6563
Dlo_024511.1.gene	0.659334	6.89146	4.08957	13.1146	11.618	8.5531	3.51509	1.99792	3.52962	23.3745	0.167045	5.31935	5.96715	12.3812
Dlo_010226.1.gene	16.0421	13.2773	12.2507	12.1285	9.50577	5.16413	9.13761	9.66412	5.97291	7.66343	4.76142	7.45121	7.40152	4.84632
Dlo_007749.1.gene	4.4932	1.41687	1.68039	0.466294	0.276454	0.160385	5.35415	2.93779	3.41105	3.00272	3.08686	4.00133	2.32841	1.62758
Dlo_027544.1.gene	36.0284	78.4654	47.8836	35.8337	31.9758	56.1062	41.1507	24.6018	25.5917	45.0634	36.0908	27.1573	25.8692	46.6636
Dlo_013113.1.gene	0.397223	2.66487	1.47383	3.29465	5.68224	3.0843	0.861147	0.594697	1.11324	0.630857	0.814029	0.673874	0.75414	1.6172
Dlo_018842.1.gene	127.489	65.9921	38.7048	59.0156	40.5795	39.2063	65.6016	69.9386	44.2555	61.7998	34.2389	53.4626	56.4168	56.4167
Dlo_020454.1.gene	0.052894	0.049294	0.114726	1.22221	0.906857	0.028685	0.21497	0.22614	0.196403	1.41542	0.546335	0.190605	0.202136	1.42382
Dimocarpus_longan_newGene_1505	0.352212	0	0.0410237	0.103166	0.0666843	0	1.36898	1.53278	0.735352	0.378769	1.13335	0.919678	1.02659	0.396796
Dimocarpus_longan_newGene_1508	2.66838	3.2476	2.30901	1.45431	1.7864	1.2153	2.54726	3.10529	2.7541	3.15141	2.1122	2.55388	2.2021	2.21
Dlo_011654.1.gene	0.0489507	0.18663	0.202606	1.2988	0.825583	0.169608	0.016011	0.087413	0	0.114029	0.284758	0.0330143	0.0974513	0.0477527
Dlo_015252.1.gene	56.7014	32.3502	52.8458	48.9093	26.9709	51.1669	29.8634	25.3445	35.722	28.2398	27.4213	27.813	24.049	17.2244
Dlo_030505.1.gene	7.14941	4.60808	4.10844	8.86732	9.32837	6.04291	4.10174	10.6071	6.56826	7.20363	3.39003	7.96159	11.2849	3.20727
Dlo_005000.1.gene	0.614567	0.251219	0.190226	0.257634	0.154139	0.669887	0.125097	0.109338	0.150886	0.208166	0.313352	0.204885	0.158124	0.387846
Dlo_000952.1.gene	0.0519557	0.0151707	0.0947523	0.371797	0.365723	0	0.0445717	0.0944683	0.13431	0.795424	0.09227	0.117493	0.121795	0.876331
dlo_035096.1.gene	28.1307	15.8323	21.0922	24.1579	20.8977	15.3891	27.228	29.3334	24.6046	14.5723	26.1473	26.746	27.223	18.4469
Dlo_031798.1.gene	4.3594	0.862862	1.76822	2.24262	1.62067	1.64416	2.39304	3.70908	4.55591	4.66119	2.68657	2.8192	3.8309	2.43865
dlo_038068.1.gene	7.52192	3.31891	4.64172	2.14034	1.25481	5.08565	8.84492	6.27633	7.29388	4.41526	3.10968	4.39129	3.75333	3.18017
Dlo_024993.1.gene	77.864	68.1838	74.9875	58.8754	51.2859	70.248	38.7256	39.642	46.9061	41.8286	64.5694	35.8668	44.2529	47.6666
Dlo_031983.1.gene	18.8019	11.7307	8.96759	10.4022	9.2572	8.15469	9.97639	6.22277	7.94119	3.3427	9.39477	6.41022	6.65069	3.54719
Dlo_030770.1.gene	124.849	132.966	106.18	89.605	57.939	105.913	84.6847	123.929	120.261	58.6523	168.124	121.004	108.157	80.5217
Dimocarpus_longan_newGene_4563	37.617	28.1157	46.6292	36.8974	22.8948	50.5877	21.944	14.1927	26.5636	24.1944	17.0395	18.1178	14.24	14.7632
dlo_036147.1.gene	0.512333	0.718168	0.98184	1.26258	1.01962	1.17387	0.998375	0.526696	0.623853	0.491744	1.45157	0.552557	0.470197	0.944229
Dlo_032904.1.gene	22.8119	41.3425	20.8355	13.6571	13.953	14.0689	13.2244	13.2576	12.4412	9.72525	16.7326	13.9232	13.7339	12.4334
dlo_036368.1.gene	56.0777	72.9803	78.9501	57.8423	56.9823	47.9249	41.6885	37.455	27.4402	26.7898	23.4326	36.694	35.4354	22.7049
Dlo_024902.1.gene	2.37271	4.91622	1.19567	2.47532	7.72299	8.84852	2.86351	7.08962	13.3471	18.1668	6.53622	8.53461	10.4298	19.1767
Dlo_022182.1.gene	5.25449	10.9164	14.0516	9.59066	14.6441	8.02393	5.29871	3.46519	2.21793	1.43867	0.789033	2.19292	2.9395	0.328473
Dlo_009821.1.gene	1.67282	1.76171	1.81704	1.29128	0.719384	0.497314	1.43066	1.85548	1.43342	0.854421	0.767364	1.04648	0.950597	1.10748
Dlo_032736.1.gene	54.4525	31.9319	40.9439	25.9031	28.941	17.7047	30.1954	37.5109	28.7906	23.9484	15.0558	25.5854	32.7622	17.6473
Dlo_023427.1.gene	2.81214	4.7271	4.76133	4.02599	3.36496	3.98683	2.74522	3.37718	4.63591	7.12834	3.73324	3.29167	2.50602	3.7458
Dlo_023777.1.gene	43.3153	68.2562	56.6127	73.6119	74.8373	74.6854	60.3861	86.6718	104.877	74.0113	107.786	87.7291	80.6018	88.4823
Dlo_024197.1.gene	26.4566	23.8369	30.6495	24.3094	25.1812	30.1887	51.7536	43.1023	35.3711	35.3202	66.0847	49.9434	33.3128	41.9363
Dlo_012365.1.gene	6.02257	2.6993	2.22884	2.0975	2.37833	2.81346	3.40686	4.53113	5.17815	3.6539	2.12544	3.40056	5.9386	3.96402
Dlo_024863.1.gene	1.8118	6.02619	9.90496	9.231	9.06933	6.03256	2.93671	3.17234	1.88978	0.48949	3.00706	3.22644	2.47918	0.951331
dlo_035662.1.gene	10.7294	22.5109	22.2937	18.6619	32.489	24.0779	15.3331	22.3302	26.4735	18.8384	17.1873	21.0493	15.9899	12.3087
Dlo_005448.1.gene	412.619	503.484	422.395	297.917	302.178	350.317	255.194	233.25	202.628	224.895	201.728	224.468	230.307	187.172
Dlo_001334.1.gene	44.5073	54.6652	113.629	214.897	165.157	75.1164	46.3725	63.4049	73.9706	91.89	47.6336	78.142	84.1188	79.9264
Dlo_008098.1.gene	26.353	31.2756	20.008	12.3444	12.8658	28.3422	23.486	22.7361	19.5919	27.7761	37.4478	22.9555	16.8964	28.3839
Dlo_030085.1.gene	3.39236	2.91179	3.32808	2.84429	1.88037	4.87382	5.24394	2.73464	6.05806	7.59681	1.90627	2.74799	3.0429	2.27033
Dlo_003775.1.gene	0.502845	0.599814	0.649514	0.16897	0.303431	0.684298	1.08146	0.582435	0.526787	1.88959	0.804502	1.33419	0.458328	0.476731
Dlo_002335.1.gene	15.5767	12.5353	11.9284	9.12635	11.7733	12.4556	9.20553	8.18379	10.0745	12.0495	8.60103	9.00401	11.2748	12.6568
Dlo_026010.1.gene	56.8919	31.6555	30.5624	56.1468	42.0812	47.1917	30.1775	29.12	33.514	61.217	25.4138	29.8026	31.6382	53.3447
Dimocarpus_longan_newGene_1265	0.546244	0	0	0	0	0	1.66212	0.666158	0.498146	0.398825	0.206203	0.587076	0.379505	0.413306
Dlo_017072.1.gene	20.7627	13.0868	6.94785	5.63642	4.11125	10.2726	17.5003	8.40076	8.81068	7.88379	20.6434	10.5498	7.72268	10.0296
Dlo_009358.1.gene	91.401	89.8348	60.8197	49.571	41.2225	41.2643	42.9884	36.9229	35.5852	41.6653	37.7448	39.3923	39.0621	40.5847
Dlo_013259.1.gene	11.0176	18.5736	14.6876	6.37063	11.4214	17.7445	11.9747	15.1439	19.1366	13.7445	9.37152	10.8448	11.328	12.4316
Dimocarpus_longan_newGene_2206	0.223731	0.390514	0.288857	0.565789	0.43145	0.426927	0.51352	0.587659	0.73652	0.430371	1.88311	0.39976	0.530512	0.696902
Dlo_023284.1.gene	14.2294	9.82669	13.8163	11.9281	6.98204	15.0444	12.9784	6.91419	9.88086	11.5565	8.53032	6.37114	7.64018	4.84066
Dlo_010188.1.gene	0	6.14691	3.91495	5.81017	2.99771	14.3173	1.43409	3.66342	3.27631	2.81773	31.3394	3.41207	0.850185	2.82247
Dlo_021748.1.gene	242.492	226.559	180.372	224.171	255.345	251.169	159.053	159.351	153.141	188.747	103.496	145.744	170.788	153.072
Dlo_011953.1.gene	21.6708	8.98791	10.429	11.5674	12.1272	7.42718	48.2881	29.2457	32.9497	32.1667	29.6438	42.506	32.6716	51.4656
Dlo_013801.1.gene	2.18663	3.60567	4.39446	3.26865	3.20673	3.18633	1.76652	1.07925	0.585731	0.82212	2.71494	0.496249	0.679479	1.89971
Dlo_006760.1.gene	0.928919	0.127405	0.512546	1.30395	1.21876	0.569041	1.89265	3.11792	3.84657	1.08627	1.76323	3.7985	3.92574	2.27917
Dlo_032378.1.gene	1.0078	0.174607	0.122524	0.0281643	0.05898	0.107743	1.40877	0.700685	1.30637	0.356546	1.84238	0.632944	1.88651	0.905377
Dlo_032670.1.gene	75.6839	161.932	136.233	73.9958	65.0667	110.743	90.8501	54.9051	53.4552	105.069	51.3747	55.8793	55.6569	78.8286
Dlo_000394.1.gene	29.4061	30.299	24.5873	27.8355	22.7671	16.6635	24.3335	15.9221	14.542	30.9358	17.2689	16.1235	14.1866	20.8328
Dlo_015570.1.gene	9.92954	28.5364	15.2376	21.7543	20.1862	32.5637	19.6194	32.0231	40.9217	43.2637	85.6061	29.4173	24.8751	58.6169
Dlo_017205.3.gene	45.2329	39.7237	38.3462	25.1349	16.1301	25.6589	48.2437	23.6102	19.8507	28.8433	60.4847	29.6179	18.2358	23.0345
Dlo_014675.1.gene	16.9719	37.9257	30.3302	30.5116	38.8511	45.2465	32.2841	39.4606	46.6723	45.9791	51.8324	45.3023	38.8769	41.3231
Dlo_022586.1.gene	52.1413	88.8352	92.6004	52.4013	43.7809	68.5173	52.2257	35.6208	39.5298	58.6674	50.3663	41.3527	34.2727	50.1659
Dlo_017779.1.gene	27.912	31.9327	40.4814	53.4371	65.3739	31.2274	38.0044	26.1328	25.7316	15.0833	31.5917	33.9834	34.0165	20.8157
Dlo_010274.1.gene	32.165	4.73373	5.63303	4.87116	2.93852	2.7248	32.2624	21.7019	20.9341	26.4915	30.9912	27.5013	16.4152	22.5451
Dlo_010174.1.gene	2.80947	4.652	0.200223	0.417437	0.63095	10.1246	0.317354	0.390668	1.0055	5.41927	0.550201	0.48564	0.808892	4.17449
Dlo_011669.1.gene	11.6215	6.89116	11.8715	8.87229	5.63078	12.864	6.52309	5.43174	7.94612	9.91563	6.52026	5.50737	6.20214	5.05707
Dlo_029418.1.gene	30.2647	17.5252	17.8923	20.9955	22.2955	16.9261	32.1045	32.4364	30.0746	24.2204	17.4004	27.7507	28.5358	15.612
Dimocarpus_longan_newGene_12745	4.16646	4.85061	2.62299	0.827545	0.778086	1.50887	1.35399	1.72604	2.01593	1.04483	2.90981	2.50934	2.15103	1.32291
Dlo_033802.1.gene	123.743	191.537	183.438	69.3056	50.3472	166.142	116.508	53.2919	53.001	65.4161	96.088	59.3838	40.065	51.8038
Dlo_019331.2.gene	24.6824	74.9868	76.0422	66.1663	75.5992	70.726	51.5086	46.8535	62.3321	72.7367	28.8235	40.1106	37.6025	37.2217
Dlo_007666.1.gene	8.19132	23.3449	10.9856	14.3023	14.0662	28.6249	10.0954	15.4292	20.0357	19.101	33.2165	17.0901	12.1768	23.1038
Dlo_010275.1.gene	6.75872	6.81142	2.98237	0	1.31942	6.94801	0.85678	1.90814	4.47267	4.36746	3.84525	0.683793	3.38877	2.72594
Dlo_010860.1.gene	0.608211	0.816181	1.88168	2.4758	2.34607	6.10671	1.15278	1.54591	3.80795	1.69773	2.57057	2.8102	3.5713	5.17612
dlo_035889.1.gene	21.8194	21.3046	17.085	11.8429	8.54275	5.20344	9.15067	6.21425	7.31619	9.42012	2.64845	9.86273	8.20603	2.88393
Dlo_017274.1.gene	5.02311	12.5832	14.8285	10.2938	6.70434	12.4804	5.43997	3.75548	4.65651	5.17671	5.28896	3.95152	2.68142	3.89372
Dlo_018272.1.gene	13.1444	38.8705	19.0994	8.65149	2.61359	3.91432	7.7936	1.54425	0.269559	3.08047	0.0575333	4.20891	1.21337	0.134965
Dlo_026611.1.gene	3.95946	8.86965	6.80782	6.70302	6.22532	8.95713	5.77907	7.4913	7.75592	3.94065	9.87483	7.44044	6.84582	6.55158
Dlo_012116.1.gene	34.8199	21.5539	22.7914	19.4887	18.4692	8.00224	29.6537	29.0893	23.8649	11.5269	12.8561	25.1603	41.766	10.2436
Dimocarpus_longan_newGene_9294	1.0869	2.16083	1.47354	1.34887	1.24643	1.72977	1.83395	2.43709	1.8201	1.81552	2.27054	2.23193	1.59267	2.71956
Dlo_006311.1.gene	35.8511	2.3595	0.48713	0	0.239236	0	22.8995	18.7171	16.456	25.1146	17.2005	16.139	17.7054	13.2298
Dlo_014260.3.gene	83.0808	52.3648	86.3452	54.9739	38.3215	50.8046	106.199	72.0318	43.324	61.2074	86.0442	102.06	46.3227	40.6736
Dlo_033047.1.gene	125.309	0.840979	0.34133	0.264281	0.158097	2.6369	0.236293	0.361597	0.311083	0.384602	0.218208	0.208774	0.517016	0.604463
Dlo_022826.2.gene	6.49597	9.47989	8.46339	7.74133	5.94005	8.98357	8.45064	13.6219	15.2986	13.0256	22.3424	14.0494	11.6157	19.5261
Dlo_004437.1.gene	3.06789	1.99274	1.75568	1.52209	1.05544	0.719977	2.52868	1.41059	0.558801	1.6246	0.715925	1.70564	1.08406	0.949435
Dlo_025366.1.gene	0.0576263	0.251614	0.454688	1.19492	0.796377	0.310203	0.079368	0.242711	0.25946	0.289168	0.539661	0.264622	0.0314577	0.707093
Dlo_018267.1.gene	23.1041	27.8596	42.7838	11.5006	1.08029	3.41083	12.0664	0.74773	0.0439163	1.83555	0.953033	5.25737	0.502888	0.286844
Dlo_024341.1.gene	27.2665	20.623	14.5457	6.77677	6.37887	5.16691	15.8972	10.2251	7.83748	17.3949	3.54013	9.27738	9.2796	9.65786
Dlo_015673.1.gene	1.5797	1.80696	2.12827	14.2503	8.77718	0.223689	0.901108	0.41744	0.559032	1.01521	0.875919	0.25018	0.514332	0.516067
Dimocarpus_longan_newGene_8650	3.2943	0	0	0	0	0	1.43951	0.915127	1.98524	0.64544	0.774796	1.01053	1.50645	0.954262
Dlo_013860.1.gene	0.859725	1.5172	2.91823	3.04913	3.53538	2.26171	3.00669	2.86288	2.86931	1.9319	0.708014	2.18754	3.8013	2.74028
Dlo_011446.1.gene	25.0884	24.1195	50.6033	112.75	140.798	29.8222	57.6373	45.1343	121.133	22.0833	59.3051	60.4648	125.753	43.9703
Dlo_010888.1.gene	96.9689	96.3065	108.984	51.0806	38.114	76.4727	82.1484	70.3701	58.8031	84.3865	59.8281	67.0551	62.0992	64.2402
Dlo_026978.1.gene	3.16531	6.40299	6.72256	5.22447	3.37141	1.6877	2.7466	1.9304	1.27633	1.29327	1.04359	1.79705	1.90194	0.500405
Dimocarpus_longan_newGene_3409	4.76576	0.631209	0.275907	0.109653	0.0737243	0.021421	0.590552	0.657063	0.365718	1.30555	0.108838	0.235064	0.386587	0.229212
Dimocarpus_longan_newGene_3408	10.013	6.49897	8.576	7.7512	6.48148	4.50713	11.2511	10.4871	7.62789	5.3619	6.29341	9.19328	9.61885	5.10732
Dlo_028633.1.gene	4.29337	10.2062	9.20085	9.58005	12.4889	12.0124	10.1616	9.73576	11.0515	17.7416	10.2744	9.91078	9.66397	19.5526
Dlo_020053.1.gene	3.46594	3.69632	6.05814	16.4051	12.9697	7.06608	9.36935	10.2433	12.2072	5.47482	11.7812	11.0041	17.9535	5.78499
Dlo_002120.1.gene	5.6373	10.8869	6.08988	3.82005	4.45457	7.11334	5.85368	3.33279	2.28757	4.947	3.58683	4.69987	2.66596	3.74566
Dlo_012956.1.gene	4.40867	6.98554	7.75481	6.58392	6.48085	7.13183	7.57748	7.01797	8.7472	7.02546	10.9279	9.83493	7.0727	6.65481
Dlo_014557.1.gene	3.99533	5.38416	4.59338	2.43979	1.01875	6.10285	4.74116	5.42988	4.61691	7.20147	13.1942	5.26787	3.74736	10.1876
Dlo_025198.1.gene	17.0379	17.6003	23.9862	36.9675	32.443	15.9672	21.0764	19.5513	13.5138	13.5073	15.8221	20.0671	19.4906	17.8196
Dlo_002874.1.gene	1.83062	0	0	0	0	0	0.413175	0.862067	1.1647	1.60237	0.429172	0.115173	0.990932	0.033536
Dlo_022696.1.gene	1182.93	219.18	53.9686	7.77006	5.59008	9.47761	178.741	201.046	32.5881	94.8022	4.10096	88.7667	77.4184	3.436
Dlo_002973.1.gene	83.9716	22.5653	11.746	11.189	13.5227	10.705	15.1009	12.9032	9.81281	21.2987	6.53049	12.3168	11.8393	15.8027
Dlo_007121.1.gene	1.75941	3.30593	3.83383	4.24111	3.22083	2.15065	2.13399	2.46273	2.78385	0.709873	1.84303	2.85172	2.79089	0.562931
Dlo_013787.1.gene	3.36117	0.580856	0.882594	0.665426	0.443791	1.2578	3.91878	2.25859	2.0033	5.02126	1.69712	2.51731	1.55594	2.20993
Dimocarpus_longan_newGene_3870	1.74052	0.413479	0.673938	0.655341	0.704587	0.463658	0.570833	1.1075	0.972357	1.06519	0.282608	1.01542	1.43479	0.880153
Dlo_030162.1.gene	11.2795	4.23336	6.95794	5.73722	4.61283	8.4082	1.93535	5.52331	5.76009	4.98502	4.56347	4.29981	6.01408	5.09207
Dlo_026053.1.gene	112.783	62.7859	53.9812	67.9547	63.604	77.273	46.5681	59.4568	63.6649	64.5671	54.3967	54.2054	64.1276	62.86
Dimocarpus_longan_newGene_4710	11.3278	7.54787	11.3693	19.1161	13.6656	4.95633	8.19179	6.97677	6.82037	8.68269	5.42079	6.06741	5.76577	6.98056
Dlo_025647.1.gene	6.28883	4.43313	5.40943	5.41125	3.21829	6.08265	3.16285	2.51837	1.76721	3.70023	3.10963	2.2657	2.70712	1.75003
Dimocarpus_longan_newGene_4062	303.804	166.963	94.0547	71.8594	82.9251	85.9119	154.598	232.891	331.828	390.692	160.317	206.667	265.57	385.186
Dlo_019259.1.gene	62.2836	38.2664	38.721	22.6594	19.443	14.077	61.3712	21.4208	13.886	15.3422	17.7015	31.1571	22.3879	8.69907
Dlo_004059.1.gene	21.329	99.1719	125.628	40.0542	26.184	31.7121	24.6706	18.7458	14.3877	11.5762	16.9388	20.4878	11.8366	7.5544
Dlo_020440.1.gene	55.0663	28.3536	24.6757	3.19225	1.85617	10.7055	38.899	10.9921	5.36265	11.3269	34.5449	13.6098	4.11307	4.43651
Dlo_003252.1.gene	13.7056	25.0886	22.1961	19.6272	18.1412	25.1018	24.8361	28.4277	31.3734	28.9491	38.4435	25.2362	24.5335	33.3851
Dlo_014198.1.gene	70.1312	53.3926	52.4191	71.2061	46.4104	23.5932	47.7718	67.4862	45.5954	25.8468	29.6963	53.2658	57.4185	19.9391
Dlo_004678.4.gene	1.01984	0.029719	0.0552967	0.055475	0	0.00227467	0.925633	0.484686	0.762876	1.19227	0.675191	0.956326	1.02456	2.24371
Dimocarpus_longan_newGene_8774	7.86387	7.08481	8.38513	9.05757	7.63058	6.90814	6.16065	4.70033	5.42915	4.67894	4.1377	6.74695	4.23045	3.28342
Dlo_000980.3.gene	6.08688	9.73355	5.52804	4.55543	4.10004	14.4729	7.26518	8.73927	6.82648	15.9889	14.6964	9.27103	4.62381	14.9451
Dlo_020645.1.gene	1.85925	7.42956	2.08686	2.88255	4.38706	6.52214	3.3913	3.92632	5.49986	8.08779	10.36	6.43047	4.30937	10.4104
Dlo_034000.1.gene	6.92354	3.052	0.656458	1.12466	0.755293	4.18511	0.623241	1.4254	2.30861	2.59802	5.71698	1.12113	1.41468	3.69468
Dlo_019975.1.gene	10.0254	10.6637	13.3978	16.3246	16.5719	12.5793	19.3363	21.7236	22.6682	13.3986	23.8505	21.9485	20.4979	16.2868
Dlo_016535.1.gene	65.716	85.5796	95.5332	130.708	161.481	80.7776	134.584	93.4318	106.706	98.5544	69.4121	129.43	113.012	157.443
Dlo_004492.1.gene	0.0989473	0	0.633224	3.40194	3.87804	0.265574	0	0.0445887	0	0.553671	0	0.365216	0	0.262539
Dlo_007923.1.gene	0.124587	1.66025	2.79389	7.87995	4.29622	1.84091	0.0706573	0.149342	0.153261	1.89505	0.26572	0.296114	0.314824	1.69244
Dlo_014028.1.gene	26.2924	22.4163	21.5693	16.378	11.0393	22.8028	31.1366	49.3644	84.4862	117.342	84.5252	50.6263	47.6265	120.665
Dlo_026909.1.gene	8.68913	8.07158	5.8421	6.07246	19.0386	14.088	5.05385	5.78287	20.0524	15.37	4.63588	6.80229	16.2001	18.0617
Dlo_028720.1.gene	34.3618	21.0034	9.85672	9.58296	10.5702	6.23397	11.7146	15.0626	13.9326	16.4387	12.6088	13.6052	17.4708	11.9567
Dlo_011267.1.gene	3.59659	7.049	4.65233	5.12044	6.97301	8.14587	5.58217	8.57945	9.89469	4.44045	10.0515	8.10121	9.78629	6.11661
Dlo_030759.1.gene	116.68	57.8486	20.2943	28.939	32.6485	66.479	45.9187	44.135	32.4317	101.015	30.9929	35.8323	40.2149	99.1599
Dlo_031374.1.gene	11.151	9.33593	1.89406	1.81518	4.08266	15.5306	4.28705	4.4838	9.36816	26.767	5.66812	4.27727	7.19367	31.6279
Dlo_001802.1.gene	0.0185333	22.1621	21.0789	13.373	10.8264	18.8808	0.171671	0.102381	0.271847	1.49726	0.311361	0.18134	0.153038	0.275654
Dlo_029715.1.gene	85.0723	34.0732	25.6081	11.9778	9.81577	37.5658	78.8091	53.9042	57.451	72.6067	87.9778	60.8623	56.6392	67.7509
Dlo_015846.1.gene	5.83971	7.07408	9.58306	10.4883	9.7426	9.15517	10.378	13.2746	13.468	11.5255	10.7096	11.5685	13.7145	11.6321
Dlo_021032.1.gene	71.276	42.5606	44.1653	42.5062	41.7455	46.0686	36.6831	34.9096	34.9837	37.0765	40.1874	33.1165	34.6269	33.3228
Dlo_011146.1.gene	3.7394	0.397225	1.10615	1.22251	0.303455	1.44382	1.84962	2.30282	3.12512	3.78459	2.29378	1.88513	2.25899	1.72563
Dlo_028385.1.gene	6.62868	2.67193	3.47911	2.41914	1.53981	4.78665	2.32093	1.99632	2.95456	6.62626	2.50968	1.97009	2.61665	3.54008
Dlo_004403.1.gene	103.215	90.3723	75.1718	43.4253	42.226	53.3236	70.7527	56.9012	52.7833	66.4216	53.0204	51.7006	47.008	56.8119
Dlo_025176.2.gene	8.83924	3.22784	4.699	4.96332	2.71111	5.12563	5.2809	4.10901	3.02528	4.56625	2.96914	3.16979	2.50425	2.31761
Dlo_021773.1.gene	71.2702	206.122	184.054	172.181	243.568	227.248	133.338	162.267	202.787	197.176	113.584	150.111	124.794	149.399
Dlo_031296.1.gene	3.31947	0.236406	0.1202	0	0	0	7.13712	1.27762	0.614953	11.561	0.555923	0.282922	0.151999	10.5138
Dlo_023158.1.gene	48.5674	11.2088	12.487	14.7694	15.3132	11.0415	34.505	41.2036	36.7188	38.5648	18.8541	39.4164	45.6146	33.3242
Dlo_024178.1.gene	7.87879	7.87942	14.7818	21.8877	13.8048	12.7857	6.12971	6.55135	5.76474	6.67091	8.03862	5.65899	4.316	5.51099
Dlo_026783.1.gene	100.921	104.531	47.9272	37.3142	19.3437	27.321	34.2736	23.3595	18.0319	77.4987	20.7883	14.9932	16.4434	24.7806
Dlo_003397.1.gene	74.4913	84.1665	64.8807	83.4606	51.2811	41.357	118.159	100.493	88.7712	326.704	80.3285	111.963	103.638	253.264
Dlo_002979.1.gene	15.8209	10.9928	6.37399	4.73684	4.43016	7.18986	7.16334	6.70914	5.02434	10.2288	8.25114	5.25965	6.77103	7.66596
Dlo_000746.1.gene	33.4815	26.403	23.7875	14.2547	13.9371	15.8179	18.0275	15.3828	13.0911	18.4318	12.4572	13.9839	14.3029	13.4045
Dlo_014459.1.gene	1.41174	3.69934	2.25315	3.29109	2.75485	11.957	0.413316	0.61123	0.921962	2.6261	0.882049	0.582953	0.992704	1.59526
Dlo_021444.1.gene	5.87104	5.79541	5.99811	7.22616	10.796	6.71042	7.40974	9.83111	14.6375	8.13601	9.67641	10.6924	14.0262	9.68572
Dlo_031476.1.gene	1.79203	0.333931	0.446165	0.60328	0.450542	0.458134	3.25302	3.93495	3.22751	3.9415	4.45992	4.91046	3.31941	4.74131
Dlo_005690.1.gene	0.568819	0.329913	0.165233	0.204197	0.2404	0.147748	0.854159	0.607577	0.930932	1.48662	1.75314	0.631736	0.510308	1.52246
Dlo_004024.1.gene	8.4816	16.7028	12.1706	9.07165	7.79215	9.89004	5.7728	2.37102	3.11439	5.9411	3.14797	2.37132	1.97323	2.80758
Dlo_026076.1.gene	0.755278	1.46168	2.49602	4.44127	5.50906	1.68846	2.51043	2.49986	1.70927	1.09393	2.27735	2.5417	2.33296	1.33396
Dlo_031446.1.gene	46.2771	25.3628	7.27049	5.6627	4.72899	14.2358	11.4998	14.5713	17.6712	16.7814	41.1205	10.0516	12.7955	20.7721
Dlo_001813.1.gene	1.57996	2.85429	3.07225	3.44733	3.85763	2.89993	3.59548	3.37537	3.07011	2.92811	4.08485	3.24717	3.14466	3.49857
Dlo_009561.1.gene	18.4472	19.9098	29.5615	50.3212	34.4855	25.0637	18.1215	17.8524	19.1364	22.5331	22.0595	19.9839	14.8538	18.4022
Dlo_004909.1.gene	326.286	272.836	161.999	88.4332	97.0291	220.286	99.2119	80.7794	37.9682	136.81	36.8414	59.0634	47.4334	107.644
Dlo_024411.1.gene	3.90259	3.03149	1.27406	0.60485	1.94014	1.50266	2.91533	2.2151	1.69206	1.83013	1.54309	1.40523	1.48053	1.30459
Dlo_009567.1.gene	0.856191	0.078499	0.131188	0.907114	0.409616	0.272269	0.19947	0.0294203	0.0480297	0.105539	3.63191	0	0.0724843	0.294778
Dlo_026067.1.gene	106.538	105.12	95.8764	115.986	147.314	156.907	179.38	176.537	230.348	244.788	142.479	171.205	189.032	223.375
Dlo_031447.1.gene	40.3202	24.0903	10.9396	12.2292	11.1541	20.655	11.2929	17.4167	13.7984	16.0713	39.9755	10.3511	13.671	28.255
Dlo_015432.1.gene	1.6078	0.042453	0.009361	0.0661197	0	0.0155483	0.58198	1.82732	1.50316	2.48786	0.238913	0.138744	2.03261	0.28774
Dlo_028649.2.gene	4.41167	6.65886	11.4541	15.3636	8.97146	2.97421	6.05224	3.32178	3.42839	2.32853	4.53671	3.30189	4.04655	1.92308
Dimocarpus_longan_newGene_8288	1.40859	1.46996	0.714456	0.588083	2.93617	2.70905	0.99118	1.8943	4.23675	2.34864	1.15981	1.92786	3.73823	2.46592
Dlo_029495.1.gene	1.84908	0.8411	2.49562	1.43278	0.793132	0.846666	2.30884	1.48379	1.80418	0.794152	2.17449	1.74495	1.68582	0.839454
Dlo_012086.1.gene	4.56259	4.23561	1.49551	1.63102	2.60866	4.78748	3.8975	3.7319	4.5005	5.28587	4.74769	3.52714	5.03083	5.21843
Dlo_031917.1.gene	3.11403	1.78347	1.44204	1.13521	0.866117	1.69029	6.35181	1.5499	1.83026	12.6402	0.64788	1.28634	4.39361	3.35596
Dlo_011262.1.gene	50.2421	103.476	29.0327	31.5269	47.6962	122.474	32.2118	74.0844	88.0347	156.39	129.245	74.2431	75.2158	157.231
Dlo_008126.1.gene	1.42152	1.02713	1.6756	1.75392	0.734052	2.03308	0.806318	0.419292	1.32143	0.757062	0.756651	0.774813	0.558664	0.60178
Dlo_020867.2.gene	14.9477	49.465	42.8925	64.9752	92.6807	64.542	41.2914	34.1964	37.2049	35.7389	29.946	51.0586	37.6619	65.1942
Dlo_003803.1.gene	66.4258	45.6115	33.7288	73.3731	51.9954	22.6589	33.9835	35.1102	28.929	40.7402	36.5328	33.4174	28.7345	28.4956
Dimocarpus_longan_newGene_5591	3.23959	0	0.0313077	0.395168	0.652218	0	2.62594	1.88891	1.64532	1.28306	2.85886	1.66516	1.53014	2.52716
Dlo_003703.1.gene	3.13209	9.183	3.72152	4.52014	3.58186	2.98325	12.1721	3.64222	1.95637	32.5937	3.43015	3.74421	2.94925	23.4801
Dlo_029472.1.gene	10.8249	9.36021	5.99139	5.28683	8.75879	10.4857	4.52632	3.77566	4.82579	6.7109	4.82767	3.92899	4.59161	7.10711
Dlo_010848.1.gene	3.24156	2.96141	1.85968	3.42702	3.66122	5.19559	2.38509	11.0952	7.69661	4.53853	4.95627	8.63534	9.66287	3.96716
Dlo_016018.1.gene	0.894211	2.62288	2.57567	7.18484	6.20665	4.15133	0.498497	0.897464	1.25171	2.19119	0.219397	0.946514	1.23055	2.70104
Dlo_010469.1.gene	0.784511	0.305118	0.0879947	0.0754583	0.026683	0.0611997	0.245729	0.492719	0.364771	0.15942	0.162134	0.277991	0.285562	0.306908
Dlo_009359.1.gene	0.671896	0.414724	0.849267	0.68128	0.257375	0.642258	0.665137	0.19866	0.663983	0.412015	1.0566	0.248232	0.470503	0.095776
Dlo_001570.1.gene	9.41489	7.17241	6.04184	2.83309	1.5502	3.79412	7.89198	6.00265	7.2313	8.64043	7.65236	5.64835	3.98314	3.44053
Dimocarpus_longan_newGene_1037	0.295586	0.598804	6.03917	5.49774	2.39016	0.983626	0.372655	0.261381	0.233985	0.0377037	0.224739	0.421539	0.40501	0.122471
Dlo_011998.1.gene	1.34423	1.99094	1.67933	2.27213	3.21235	2.91105	2.30043	2.09504	2.27546	2.87645	2.22144	2.21493	2.31596	4.3695
Dimocarpus_longan_newGene_1038	0	2.21491	7.23891	6.56998	6.63492	4.02715	0.478109	0.546363	0.292477	0.148034	0.041919	0	0.130814	0
Dlo_023915.1.gene	32.2661	29.3775	38.7584	63.4332	40.4144	29.8741	24.1489	28.0902	25.2222	13.6695	26.4852	30.1287	28.8465	13.127
Dlo_026745.1.gene	0	5.87967	4.96702	2.45581	2.17616	1.47895	0	0	0	0	0	0	0	0
Dimocarpus_longan_newGene_851	0	1.19167	0.800763	0.631955	0.445262	0.568929	0	0	0	0	0	0	0	0
Dlo_026108.1.gene	0.65983	0.674425	1.66304	1.53503	0.787339	0.566548	1.8746	1.90236	1.21791	0.584392	1.15516	1.87084	1.06737	0.438094
Dlo_031700.2.gene	1.87769	14.0664	4.78839	9.56343	16.2862	18.2882	3.21603	2.92255	2.96813	4.88694	4.03577	3.06202	3.66086	4.62113
Dlo_018576.1.gene	7.95133	1.9724	6.92869	2.68189	1.39864	1.51623	2.73056	2.85792	1.7839	2.36359	1.6036	2.60495	3.05175	1.72024
Dlo_025747.1.gene	31.4222	13.0822	21.4357	25.4703	21.4173	7.06037	22.3336	26.1829	18.4492	12.989	8.278	19.4493	19.503	6.80743
Dlo_000616.1.gene	0.821965	2.77991	2.48448	1.8259	2.2759	2.8554	1.11158	0.960919	0.764673	2.65427	1.08303	0.859795	1.01209	2.02716
Dimocarpus_longan_newGene_1693	1.73673	0.0816333	0.010705	0.0723623	0.0330533	0.12254	2.21806	3.23756	4.18299	2.29623	4.48397	3.46899	3.436	3.49777
Dlo_003180.1.gene	367.974	273.793	273.635	197.216	185.705	237.551	249.007	204.442	194.349	282.141	250.353	194.919	188.01	264.76
Dlo_033294.1.gene	6.80962	6.29568	7.31285	14.3014	8.65236	6.48795	7.67862	3.70178	4.4433	6.82762	6.37204	5.40139	4.28891	7.42914
Dimocarpus_longan_newGene_7528	6.98843	9.23689	12.573	5.64247	5.27801	4.37397	7.57535	3.90286	3.86736	2.91405	8.96411	4.99416	3.02365	2.27222
Dlo_011965.1.gene	25.9599	37.7636	32.6217	32.425	46.6565	46.7737	49.2862	42.0144	36.588	48.0129	46.0143	48.1515	41.4302	58.9078
Dlo_021016.1.gene	0.620185	1.80131	2.22423	2.44329	2.28811	1.94678	2.57293	2.38695	2.63203	1.92386	2.58516	2.46936	2.46207	2.6588
Dlo_032491.1.gene	2.68479	7.12412	3.06897	3.93875	2.76259	4.41208	2.88615	3.78999	4.63021	4.2571	10.7421	2.40088	3.42279	6.01559
Dlo_024870.1.gene	6.38309	3.97339	4.22745	4.63822	4.06006	2.95566	11.7324	10.1861	12.7877	9.55334	17.1558	11.9826	9.52492	11.48
Dlo_023118.1.gene	310.171	272.457	346.52	209.577	170.299	252.424	261.404	114.909	160.887	209.274	198.864	140.998	151.749	146.292
Dlo_006187.1.gene	7.7934	7.92882	10.7232	9.39558	4.69866	16.0064	7.9245	5.36233	8.7399	14.2811	3.81056	4.79469	6.16316	4.65427
Dlo_020122.1.gene	1.85532	6.40032	5.21989	6.41257	8.15481	8.60547	4.98552	5.09366	6.72106	7.55717	10.3401	7.24628	6.31386	9.35845
dlo_035458.1.gene	0	0.0120767	0	0.755397	0.480858	0.0177763	0	0	0.0310227	0.116354	0.186786	0	0	0
dlo_037634.1.gene	9.61965	7.02469	7.03597	4.08423	1.96188	6.81554	12.7031	6.27787	8.47839	11.0007	6.69381	5.25856	5.95616	3.77032
Dlo_017652.2.gene	0.920863	0	0.046364	0.0255387	0	0	0.288261	0.356873	0.871344	0.452476	0.258814	0.568428	0.492363	0.429989
Dlo_003601.1.gene	11.5059	0.328309	0.378949	1.39015	0.582641	0.623106	8.02401	11.8142	13.6024	25.781	11.1756	6.5272	13.0692	7.67024
Dlo_006403.1.gene	1.8338	1.71152	0.88456	0.668023	0.923736	2.20415	1.14175	0.925164	1.54249	1.96687	1.24054	1.10375	1.109	2.25636
Dlo_001456.1.gene	85.4079	103.999	53.827	15.229	8.02547	134.752	54.98	37.603	10.4027	158.938	94.5312	48.0613	12.3618	157.586
Dlo_010840.1.gene	16.2516	69.4725	73.4405	77.5928	49.8131	25.9237	6.94147	12.3086	10.05	5.6584	3.61728	10.609	14.66	8.73028
dlo_034444.1.gene	19.7227	37.0522	31.0102	34.5585	54.9403	37.6155	34.2842	46.9515	40.9377	32.0414	36.2328	44.4677	37.4758	24.2649
Dlo_019473.1.gene	9.99093	5.1433	6.0943	6.67127	5.15733	4.89954	7.54933	6.9492	6.84395	5.76831	6.49963	6.63533	6.92451	4.81746
dlo_036942.1.gene	11.9494	8.73737	11.2834	12.6272	9.73639	8.87082	14.2608	15.8381	24.5497	11.1421	46.1898	17.4293	17.4016	19.0173
Dlo_029001.1.gene	20.9777	22.4083	32.7283	47.9186	36.7234	22.9973	40.6785	32.0849	28.9929	30.0279	39.0753	39.9807	31.2862	34.0025
Dlo_020198.1.gene	0.7634	1.2247	1.34886	1.73836	2.46543	1.62006	1.8694	2.80245	3.7127	1.99152	1.69696	2.32092	2.59311	2.10054
Dlo_032204.1.gene	14.0432	22.5499	24.0988	13.9028	15.0753	29.4585	10.9494	17.0302	17.9422	12.0987	43.088	18.615	9.6972	21.3105
Dlo_008611.2.gene	3.25056	2.69786	0.694258	1.33939	2.2046	1.62431	2.95994	5.76954	9.59451	3.75138	4.39107	6.54454	8.07166	9.22953
Dlo_024337.1.gene	6.26864	4.70469	2.15921	1.43756	1.34475	0.694479	1.41901	0.340064	0.377009	3.20463	0.370101	0.704992	0.952012	0.041137
Dlo_017534.1.gene	7.09199	3.05499	2.50695	2.35414	1.9577	5.24767	3.93091	4.18094	3.83943	7.8196	3.5822	3.53681	3.32004	5.20519
Dlo_003244.1.gene	0.656939	1.94588	2.1191	3.42197	3.14779	2.12529	2.72492	3.37936	3.68507	1.80923	4.74289	3.66458	3.22448	4.1532
Dlo_012946.1.gene	3.91724	2.51272	5.0862	4.45324	4.09653	2.46237	9.48648	10.2995	7.4782	3.86517	8.43806	9.18723	8.94361	3.41568
Dlo_015940.1.gene	35.4519	78.9812	47.2899	34.1921	47.3958	76.5966	22.4363	20.6353	22.8685	39.9107	14.1838	19.3792	24.3839	40.4751
Dlo_018199.1.gene	57.2931	67.5915	68.5095	66.8628	63.1089	49.2242	50.5188	35.7361	34.8237	59.344	30.9259	49.4912	36.0762	36.4098
Dlo_027657.1.gene	11.8609	13.4852	11.7547	20.7331	16.9121	16.7955	6.01138	7.42799	7.16327	11.3954	7.48557	5.87051	9.59983	11.0282
Dlo_011606.1.gene	0.536228	3.28084	3.75448	2.81373	3.48547	3.28063	1.39329	1.10047	0.71181	1.91798	0.632273	1.61372	0.557666	0.916221
Dlo_019044.1.gene	454.456	0.26089	0.639576	0.602473	0.441791	0.416977	334.904	281.377	215.616	433.202	210.342	243.063	235.681	378.888
Dimocarpus_longan_newGene_10548	4.06135	3.9512	3.23782	7.20049	6.65007	5.8949	12.3255	4.39471	3.92241	4.8817	10.4523	8.1572	3.55434	5.79885
Dimocarpus_longan_newGene_10543	3.18946	1.94241	0.700447	2.24263	1.69946	2.04276	1.37992	1.43058	3.35436	1.71595	0.739176	1.46941	1.21401	1.17205
Dlo_001163.1.gene	2.01219	21.9734	20.1885	22.5135	15.8266	21.1022	4.78412	9.14658	13.1499	14.1719	24.9766	9.037	8.02402	16.7372
Dlo_027528.1.gene	5.5979	9.06755	0	6.77466	6.46125	7.97423	3.4716	7.18306	10.2688	8.69106	2.93045	6.28921	10.8316	6.07881
Dlo_028050.1.gene	8.54329	8.57764	10.4057	3.88981	4.82736	4.4893	6.6533	5.47665	3.67948	2.61347	6.42327	5.2489	5.03873	2.22181
Dlo_022666.2.gene	26.8994	24.0697	22.5016	24.6003	17.9929	16.1512	20.1732	18.4251	14.3371	21.1319	23.1873	18.7757	14.9818	20.2185
Dlo_029217.1.gene	32.6908	49.4392	17.2737	8.01175	16.5147	49.5416	18.0516	9.00441	17.1431	53.0247	13.8569	9.9092	13.1239	43.7234
Dlo_021479.1.gene	4.14262	4.66066	8.97211	8.19323	7.09931	4.43255	11.4714	10.4952	8.55477	5.05146	8.44231	10.0212	8.81749	4.41634
Dlo_019405.1.gene	3.88208	3.16114	7.99034	4.74159	3.85033	3.12755	8.96636	8.25665	5.2491	3.46802	8.02361	8.11401	5.48447	2.61279
Dlo_024829.1.gene	7.364	4.99642	8.7636	7.25586	5.16578	10.9156	4.44903	4.02669	6.28343	5.40365	4.50485	4.49918	5.03738	4.30884
Dlo_022593.2.gene	20.2937	37.467	33.1956	32.431	36.5114	45.7502	33.9915	48.3678	50.6316	44.6558	63.6654	47.6968	37.1376	45.6383
Dlo_012250.2.gene	0.235523	0.325229	0.408703	0.346512	0.425816	0.34787	0.649944	0.306053	0.301206	0.278128	0.52403	0.447445	0.239629	0.25226
dlo_036532.1.gene	2.30018	0.8398	1.34542	0.950461	0.865957	1.91976	1.80191	2.34188	8.04407	21.6778	3.42294	2.90584	2.57111	3.89324
Dlo_029779.1.gene	14.176	6.13936	7.90261	18.4273	12.6655	5.74917	12.2174	8.55593	7.4259	7.91218	9.41213	8.05208	7.04451	8.37327
Dlo_003590.1.gene	2.69792	0.774951	1.29391	1.40872	0.800588	1.89491	0.971547	1.37272	1.7973	2.32247	1.17356	1.1401	1.56094	1.00611
Dlo_022123.2.gene	16.0109	4.03737	4.60187	3.08206	2.77022	3.05581	12.938	12.9835	13.6748	8.09437	9.09517	12.7029	15.9299	7.75853
Dlo_030298.1.gene	0.747684	0.832613	1.50541	1.70545	1.98657	1.0309	1.70719	1.67553	2.13436	1.63586	1.45861	1.892	1.39035	1.35408
Dlo_017264.1.gene	98.0798	72.348	63.5578	69.1676	75.9392	88.7786	59.0851	58.3775	48.2646	62.9993	24.0892	48.0139	59.3846	49.0087
Dlo_025707.1.gene	317.923	164.318	40.0461	10.37	6.60939	17.6046	31.9608	28.5794	7.82975	42.2912	11.2242	16.5241	9.01144	15.1131
Dlo_000111.1.gene	111.385	79.6557	35.0376	17.606	11.3742	32.8414	9.36352	6.58224	7.88952	36.8652	8.99062	5.48524	6.9577	11.4728
Dlo_008051.1.gene	9.03361	21.8377	23.1496	42.953	57.2183	23.0451	28.1465	23.8221	24.3042	26.1334	25.277	27.7538	25.9735	35.9645
Dlo_033357.1.gene	29.823	60.1086	90.4089	122.773	104.771	43.6483	40.4185	50.6256	22.8269	48.6936	12.9427	31.6114	42.4506	35.3434
Dimocarpus_longan_newGene_4432	6.91296	3.06554	5.60326	6.7917	4.82405	4.68007	3.97213	5.93788	5.91964	3.89808	6.77614	5.9972	7.53343	3.64246
Dlo_033275.1.gene	0.102511	1.45086	5.12371	9.02883	3.78452	0.167841	0.0385933	0.0390223	0.0366073	0.044659	0.114804	0	0.035892	0.0527227
Dlo_011795.1.gene	4.02766	13.6242	8.33326	7.23483	9.57728	13.8201	6.31609	8.25103	8.20029	8.88438	16.4876	9.57263	7.30043	10.2206
Dlo_010641.1.gene	5.19301	1.36353	2.68034	9.90253	10.1141	3.80923	10.866	8.76039	8.64522	8.37069	10.9166	13.0082	9.82403	15.8959
Dlo_001744.1.gene	19.9629	17.5197	21.0274	11.5359	9.48308	9.03301	20.4465	13.5853	12.9565	12.1689	11.0891	16.9914	11.1793	8.52295
Dlo_032151.1.gene	3.03421	5.0045	6.65967	5.58718	5.93178	5.72703	7.69567	7.07913	5.97646	5.71848	7.33293	6.24931	6.69308	4.95424
Dlo_023831.1.gene	1.32392	0.039942	0.0433067	0.181326	0.020202	0	0.800517	2.62826	3.39011	4.9688	2.33954	1.51109	2.49654	1.61481
Dlo_024296.1.gene	5.02578	4.01363	3.21301	6.7361	5.53802	10.537	2.84169	3.90556	5.84681	10.8372	4.628	4.7318	5.58057	20.2326
Dimocarpus_longan_newGene_7323	147.254	178.071	51.9047	9.71555	4.89568	149.167	52.915	30.9759	13.494	143.245	63.6524	30.5603	13.5844	146.186
Dlo_000542.1.gene	109.939	51.3469	47.9068	29.2781	15.3246	21.6255	36.7431	46.6287	25.6369	16.9913	17.2189	35.3389	31.9957	10.7839
Dlo_003613.1.gene	0.399883	0.549156	0.816461	5.11133	3.20956	0.471598	0.537422	0.370362	0.450082	0.790045	0.351392	0.172267	0.214479	0.466195
Dimocarpus_longan_newGene_8363	6.72066	4.562	3.04646	3.31368	4.12835	2.34818	6.50263	5.44279	4.68628	5.63891	5.90308	6.63332	3.78066	5.265
Dlo_012130.1.gene	184.475	75.2572	50.0628	44.8009	49.3371	77.4631	36.4161	33.7539	38.2125	45.6954	27.3667	30.8957	40.8621	50.9788
Dlo_020265.1.gene	26.2572	10.3379	14.9764	16.9968	16.8437	10.7451	17.1072	19.1777	23.1517	15.1221	10.9958	16.8129	25.2331	18.9184
Dlo_021786.1.gene	2.43057	6.86508	8.05732	7.49412	9.89585	7.42996	4.64551	5.25155	6.64809	5.46999	5.84298	4.92086	4.47843	5.00227
Dlo_019590.1.gene	55.8732	37.6842	29.5189	27.4701	26.1349	24.1367	35.6372	49.2848	39.4011	27.4135	23.5202	41.7268	41.4845	31.3204
Dlo_008702.1.gene	1.146	3.34243	3.34666	2.62331	2.98205	3.57993	3.05122	2.57449	1.58164	1.84534	3.60591	2.96456	2.02787	1.9226
Dlo_012038.3.gene	8.42825	10.3849	12.9306	14.8324	18.9702	14.457	18.6007	22.7289	22.4415	16.4599	20.0208	22.7912	19.6316	17.96
Dlo_029308.1.gene	32.8142	19.5776	15.669	7.79781	5.5253	12.3935	18.2573	11.852	12.9262	10.9012	17.2321	12.6591	10.0378	11.9498
Dimocarpus_longan_newGene_643	124.064	65.1145	32.1044	27.6938	38.6497	91.8367	62.8911	64.0366	107.487	117.268	63.0538	58.9173	70.8275	105.429
Dimocarpus_longan_newGene_642	46.0888	55.0267	28.1248	23.7326	31.0701	68.1863	22.6159	22.9479	17.3437	24.6027	33.588	23.4159	30.5711	41.9007
Dlo_027606.3.gene	51.8403	19.0805	1.59174	1.4558	1.46717	0.321627	1.86135	0.458266	0.115344	8.4571	0.19989	0.577889	0.527866	0.780442
Dlo_024903.1.gene	33.0592	43.1404	54.2022	45.1687	43.8978	20.3014	28.5021	35.3259	36.9188	60.8063	27.3688	26.2241	35.8246	21.4356
Dlo_032287.2.gene	202.671	507.454	89.708	105.34	182.772	637.438	129.56	240.334	335.607	701.793	439.255	271.847	213.866	731.235
Dlo_033823.1.gene	0.839879	2.59687	2.632	1.65829	1.89342	2.17275	1.41403	1.87289	1.56747	1.41654	2.10406	1.77151	1.60168	1.33831
Dlo_005827.3.gene	8.92577	15.9436	15.8324	14.4912	14.6161	18.284	16.5597	16.6756	17.0411	14.3549	22.0134	17.7344	16.6391	16.8853
Dlo_022789.1.gene	9.85275	20.4386	15.6251	20.9382	28.2964	23.1597	19.7619	17.178	18.152	17.5443	16.92	18.5691	16.5182	27.2648
Dlo_023222.1.gene	1.3663	1.34837	1.27327	3.46505	1.9738	1.64288	2.15075	2.78865	3.34726	3.6209	6.02238	3.23527	2.96904	4.80449
Dlo_007245.1.gene	8.48141	12.2965	12.4724	11.2132	11.8422	9.02831	17.9449	15.9028	23.6615	17.7604	17.0542	16.751	14.2712	22.0613
Dlo_009246.1.gene	0.414294	2.13032	2.15033	3.84746	3.58292	3.13595	1.24544	1.0253	1.27357	1.6402	1.21638	1.93876	1.33838	4.40581
Dlo_031239.1.gene	14.6254	7.64756	14.6807	19.1335	15.9488	9.35336	20.6085	23.2196	19.1054	9.35068	17.5077	21.7824	23.2574	10.0861
Dlo_002971.1.gene	5.61021	14.1388	5.72118	11.6476	16.8628	21.5544	12.6654	33.2535	37.5684	26.8097	52.0212	43.6461	31.7987	40.3175
Dlo_023209.1.gene	6.37099	12.0671	11.2824	8.15637	9.12918	10.5339	10.0486	11.8218	11.1795	7.2276	17.2727	11.1028	8.91358	8.50004
Dlo_025204.1.gene	1.03591	6.03706	3.36605	6.27292	6.65778	7.61094	1.23239	1.74238	1.74142	2.02519	2.63637	1.41882	1.47402	2.38582
Dlo_022143.1.gene	11.2813	12.1085	12.3474	17.8335	19.3404	17.334	19.0296	26.8248	25.0932	20.761	26.9734	25.9364	25.5748	23.9949
Dlo_023203.1.gene	2.68434	4.78045	6.43961	3.66576	3.31424	6.00552	9.70172	8.40767	10.1891	8.88207	8.06519	7.51344	4.05857	6.23215
Dlo_008373.1.gene	0.828621	2.89848	2.08996	2.92575	2.19251	2.82399	0.650349	0.417092	0.593512	0.813613	1.29193	0.623237	0.646736	1.02857
Dlo_003874.1.gene	18.6314	6.58951	11.5459	11.6076	6.85717	17.5357	9.27779	12.269	15.3044	17.746	11.2971	10.2858	12.5323	9.14792
Dlo_019943.1.gene	30.4793	41.729	27.5877	13.7743	4.91603	6.13589	27.5174	6.61225	5.88358	11.5375	16.4009	10.3754	7.63711	3.85292
Dimocarpus_longan_newGene_6440	2.61568	0	0	0	0	0	4.23236	4.17443	5.65438	4.70564	4.93282	4.01406	2.17374	10.0171
Dlo_028738.1.gene	12.9754	47.8091	25.326	30.3122	22.9937	63.71	28.5364	27.577	29.8472	25.6162	84.169	25.6661	18.8373	39.9461
Dlo_023875.1.gene	53.3216	23.8918	21.1847	7.38185	5.08566	7.64178	22.2857	32.4771	14.3051	12.8227	4.79951	26.8251	26.06	4.17084
Dlo_025073.2.gene	19.275	30.5194	25.5342	40.4075	36.4049	33.821	28.1003	39.1758	48.74	28.3936	52.7637	37.6468	38.9748	43.7435
Dlo_023855.2.gene	18.4244	30.3054	28.925	29.9481	30.5015	26.8742	26.8276	36.0836	33.9829	25.8664	45.173	36.6642	32.6194	26.8507
Dlo_022414.1.gene	8.41378	19.0079	12.2534	4.57601	6.62226	34.9366	11.055	6.19632	6.19324	22.1138	15.6666	8.35775	5.35228	23.5223
Dlo_007629.1.gene	0.458806	2.45311	7.63032	5.97503	4.56174	3.1286	0.585156	0.807726	0.555104	1.3013	0.597755	0.443672	0.59011	1.65621
Dlo_016624.1.gene	20.7519	19.4538	12.766	10.0051	7.95428	18.1291	15.9712	11.4902	9.40679	17.1704	17.5218	11.9749	9.9447	23.1392
Dlo_012074.1.gene	9.30857	10.3403	6.96338	9.12149	13.1538	7.92718	11.5752	11.2891	13.8152	27.8022	8.80688	11.5394	14.495	24.568
Dlo_009469.1.gene	0.357183	0.168754	0.554612	0.753713	0.418514	0.238957	0.221732	0.176664	0.25532	0.191946	0.181224	0.21266	0.234464	0.21145
Dlo_017491.1.gene	55.0375	54.4011	54.3233	78.8071	59.1302	33.5071	52.5537	30.4595	17.6427	33.4746	30.1762	24.543	17.6047	19.0851
Dlo_005289.1.gene	2.36166	2.29747	1.83969	1.40081	1.63545	1.23448	1.59448	1.71034	1.62546	1.42126	1.10075	1.83159	1.78111	0.412158
Dlo_023245.1.gene	11.1484	11.162	10.8472	7.79598	7.4996	5.89274	6.74267	5.27927	4.57689	5.84402	3.5718	5.73929	4.74443	4.82724
dlo_036504.1.gene	13.851	6.01542	4.65413	3.36105	4.31818	5.07312	4.15717	3.48254	4.05181	4.09265	3.70752	3.45978	3.69618	3.84834
Dimocarpus_longan_newGene_11963	0.495445	2.45883	1.57131	0.80766	0.964361	2.21156	0.333666	0.369238	0.538225	0.345728	0.476931	0.341204	0.439343	0.523073
Dlo_022773.1.gene	1.46109	0.0984383	0.11321	0.653774	0.405266	0	0.637854	0.347376	0.51372	0.989911	0.979158	0.162304	0.511294	0.71507
Dlo_008382.1.gene	18.7079	10.3681	9.80514	9.96492	10.2062	9.24044	14.3912	9.13894	7.02611	21.0221	6.45949	8.15713	8.9883	11.5853
Dlo_014852.1.gene	2.70752	6.98555	6.36858	4.11754	4.33214	5.69263	5.36969	6.12451	5.55118	4.29021	6.53926	3.78972	4.50855	9.27611
Dlo_021703.1.gene	0.568868	0.0784007	0.180928	0.340659	0.265908	0.012394	0.416961	0.366589	0.483685	0.224455	0.431218	0.440261	0.514369	0.243482
Dlo_024237.1.gene	9.33904	13.8297	16.9222	20.6679	17.6042	21.7583	18.1513	16.6802	21.9902	14.4608	19.8303	19.6896	18.532	18.6911
Dimocarpus_longan_newGene_12435	1.38089	2.12972	2.12592	1.2027	0.89743	1.73025	1.3314	0.96738	1.03269	0.81087	1.293	1.13941	0.948988	1.03071
Dlo_025882.1.gene	0.218454	0.241433	0.0350847	0.0507927	0.0350103	0.252398	0.151458	0.111236	0.364095	0.47318	0.444468	0.145519	0.099439	0.87508
Dimocarpus_longan_newGene_12439	5.57579	1.6048	2.28042	1.30659	1.18879	1.67451	3.29061	3.46815	3.12186	3.69229	2.38141	2.95687	1.25577	2.71968
Dlo_026836.1.gene	7.9369	0.627302	4.88054	4.41697	5.0693	11.9178	6.06189	6.1787	7.44678	8.35497	12.1475	8.96974	5.38434	11.289
Dlo_032589.1.gene	406.589	198.846	187.314	140.425	150.873	163.416	265.57	205.053	219.425	261.988	109.936	190.404	241.826	160.035
Dlo_026511.1.gene	10.1188	8.94669	15.4809	11.2368	8.70865	6.86729	27.9606	11.3145	8.74517	14.3054	21.8809	13.5872	8.65213	10.7582
Dlo_021564.1.gene	22.7698	14.2902	13.0737	8.76889	8.85111	8.67056	18.7392	15.3785	13.694	13.8861	9.56285	12.3523	16.2491	11.8497
Dlo_009612.1.gene	1.84385	3.46057	4.96742	3.99413	5.89727	5.29239	5.19371	3.70206	3.88446	7.04758	4.09289	3.52552	3.08913	4.36573
Dlo_001784.1.gene	1.34008	1.63671	2.37156	1.4295	1.35408	1.73778	3.20494	2.47678	3.03417	1.83966	6.20745	2.26029	2.03597	2.21877
Dlo_032908.1.gene	1.76892	1.4879	2.064	1.89235	1.56113	1.07366	1.86039	1.33884	0.901729	0.629006	0.509859	1.47448	1.50284	0.581227
Dlo_007816.1.gene	2.52761	9.34292	3.49097	3.1428	6.26668	12.7017	2.44004	3.19346	3.97687	6.90185	3.38156	2.96441	5.28641	6.91036
Dlo_015322.1.gene	333.336	145.853	69.0991	37.4828	32.6237	89.5789	107.034	83.7429	61.8185	43.474	175.095	82.0351	78.3624	97.3988
Dlo_024628.1.gene	9.6142	3.74186	4.3348	5.50663	4.54901	2.97341	5.75584	4.18973	5.47602	5.09603	4.90001	4.38098	5.13931	6.37748
Dlo_017189.1.gene	0.891532	0.51026	0.9413	1.47541	0.912391	0.352782	1.06459	1.84249	1.83881	1.06362	2.37307	1.95949	1.57546	1.49766
Dlo_017060.1.gene	5.8222	2.58088	6.47858	0.471858	0.0846323	0.578022	14.6421	4.40058	1.97645	6.56449	20.5478	7.46161	1.41416	3.87675
Dlo_031344.1.gene	7.1337	12.8054	11.0076	6.81306	4.76926	14.4162	3.90287	2.75235	2.29104	4.99542	3.57881	1.78437	2.09162	3.31258
Dlo_030600.1.gene	67.0491	79.6245	64.8597	83.8572	76.6678	80.2259	85.35	70.1353	67.6244	148.843	81.0818	79.7771	66.4328	123.322
Dlo_024163.2.gene	21.3397	19.4469	11.772	10.5573	14.2893	31.9033	14.5624	12.2862	15.9872	30.8569	21.6043	14.6662	12.7793	32.8978
Dimocarpus_longan_newGene_3155	15.6856	5.94059	5.08596	3.34304	3.37977	4.54548	14.6413	12.288	11.3239	8.48291	16.651	12.8735	13.5729	16.1924
Dlo_019491.1.gene	398.779	367.186	719.801	704.333	445.482	889.93	172.677	144.489	224.879	181.115	239.605	230.606	168.394	188.488
Dlo_024307.1.gene	19.4519	24.178	39.985	41.0243	48.2856	53.7222	38.7722	23.7569	25.3285	31.0203	25.0965	32.5679	29.3956	37.0316
Dlo_001766.1.gene	9.97779	7.24257	6.75241	5.3892	4.92605	8.48151	6.26993	5.99995	6.66515	6.86155	7.22112	5.17761	5.84947	7.23875
Dlo_000723.1.gene	8.84567	6.72026	8.24743	7.16985	5.62233	6.0403	5.09365	3.68418	3.51227	5.2692	5.45673	3.85673	3.08713	5.31676
Dlo_022981.1.gene	8.50466	3.95977	5.69619	11.3976	5.84838	6.17439	6.66665	2.73013	2.30346	4.73882	7.01029	3.06542	3.30285	3.39455
Dimocarpus_longan_newGene_2681	0.704572	1.48617	1.3775	1.12293	0.795954	2.05515	1.87966	0.594177	0.66673	0.859633	1.60336	0.790694	0.380614	0.888316
Dlo_003010.1.gene	9.62935	16.4711	17.9071	8.28712	5.69835	12.0742	20.5331	7.76347	6.95056	9.15645	16.2809	14.1266	6.6556	8.87376
Dlo_016618.1.gene	7.03417	23.926	25.1539	33.066	17.2464	27.4937	10.0068	7.52007	9.24114	18.6639	15.1174	7.77994	6.68576	11.5936
Dlo_019944.1.gene	49.9745	148.678	142.208	111.354	98.5724	211.873	109.148	141.768	101.523	159.339	150.692	135.515	75.605	207.274
Dlo_001756.1.gene	0.446949	1.83953	1.73547	1.50739	1.88799	1.85325	1.79488	1.50296	0.479476	1.17948	2.05719	1.04833	1.09729	0.881097
Dlo_024306.1.gene	19.4793	11.2804	7.36841	5.3548	8.11454	12.8929	16.8448	15.6283	15.0762	25.1034	24.6512	16.913	15.2986	24.3229
Dlo_001401.1.gene	214.349	128.385	121.601	98.2651	87.4448	107.305	126.026	113.376	108.032	112.424	112.342	110.427	104.965	110.99
Dlo_022839.1.gene	42.2518	30.9131	30.3307	31.6249	32.561	50.426	61.287	58.2381	63.9012	88.5681	80.8497	61.2813	56.0547	112.148
dlo_036085.1.gene	0.777624	0	0	0	0	0	0.702692	1.3416	1.08816	0.412781	0.275417	0.556389	2.10546	0.780459
Dlo_007030.1.gene	0	0.0492443	0.052209	0.907842	0.33823	0	0	0	0	0	0	0	0	0
Dlo_034157.2.gene	0.726984	1.96737	6.82731	10.5698	8.83827	1.60541	0.498668	0.874276	1.00871	1.69856	0.211161	0.98709	1.33755	1.32426
Dlo_016497.1.gene	14.3576	4.49259	4.19853	3.68485	3.87421	3.56814	3.1552	3.34337	3.4686	5.75807	6.54488	2.67175	2.70718	4.86476
Dlo_023086.1.gene	21.626	121.462	104.407	73.4983	84.8173	56.2666	15.8125	8.67601	10.1019	12.3031	10.6348	13.5834	11.7175	9.3508
Dimocarpus_longan_newGene_9973	1.19735	1.3446	0.410698	0.0602497	0	1.63443	0.412702	0.326133	0.0583123	1.31717	0.669784	0.12155	0.0320863	0.591228
Dlo_031049.2.gene	27.6106	1.50526	1.45064	1.43189	1.3714	1.27114	15.9633	25.3502	21.7356	20.5381	16.1124	22.5981	22.7976	19.7609
Dlo_015168.1.gene	8.32132	3.41888	5.15417	5.48439	2.76658	5.73794	5.97401	8.31201	12.3752	19.7402	8.00077	5.17716	9.55691	6.7964
Dlo_002729.1.gene	0.281657	0.083894	0.051752	0.055264	0.0611767	0.0275487	0.573226	0.294561	0.267602	0.591992	0.338368	0.322314	0.121492	0.710878
Dlo_031931.1.gene	5.82885	11.1469	7.29445	3.49558	5.21061	8.95082	3.75927	2.8711	2.62872	4.07101	2.62809	1.78079	1.6788	1.92021
Dimocarpus_longan_newGene_4353	4.23573	0.363624	2.17848	2.1888	0.996307	0.705007	4.00332	0.258467	0.240552	0.717465	0.437881	1.28774	0.280476	1.41415
Dlo_026185.1.gene	21.0071	34.1761	30.5203	60.6407	60.2088	42.6284	33.1967	59.8884	89.8186	35.8064	54.0559	55.3202	72.8972	48.2653
Dlo_025737.1.gene	2.72311	0.923937	1.45003	1.4116	1.35903	1.93385	0.906248	1.28225	2.0995	2.47216	0.827522	1.14576	1.61539	1.07482
Dlo_001682.1.gene	0.0568517	0.351376	0.202824	0.301857	0.552826	0.984204	0.347422	0.268268	0.303464	0.39983	0.564298	0	0.191129	1.17452
Dlo_003856.1.gene	13.5105	23.3278	14.2964	11.1765	14.6694	20.9348	11.3908	13.4328	17.0449	18.2334	14.5944	12.8778	16.0915	16.5813
Dlo_015137.1.gene	2.64461	4.06814	4.82617	4.82938	6.38996	4.89003	7.04515	7.26631	6.45341	5.15911	7.58555	7.14901	5.51482	5.64174
Dlo_019592.1.gene	3.04543	2.21909	1.60475	1.81183	3.47443	2.21017	4.95239	6.86692	7.66676	5.52412	4.70221	6.63961	6.85343	6.07025
Dlo_031004.1.gene	5.00301	9.55849	8.78333	5.76176	4.30648	6.75077	5.89743	4.38866	2.43346	4.27718	6.30259	4.28427	4.18722	5.35522
dlo_038514.1.gene	1.67022	8.89558	8.38366	9.20607	8.31643	9.21434	3.42993	3.64554	3.71013	4.18195	3.60576	4.58966	2.93712	4.96905
Dlo_029125.1.gene	131.512	93.9081	59.9404	45.6688	32.2945	24.3115	60.3514	64.5173	38.0663	27.9855	18.9735	52.5607	48.3058	19.8154
Dimocarpus_longan_newGene_6846	0.54424	0.490455	0.546789	0.58571	0.441944	0.584381	1.77618	1.55172	1.83547	1.26873	1.45624	1.07429	1.3044	1.32925
Dlo_010022.1.gene	29.4685	26.4753	47.8016	86.6657	71.8841	18.2987	32.0333	36.1881	27.0494	31.3857	18.3393	30.0747	32.7983	28.7262
Dlo_011199.1.gene	1.56917	3.99544	4.06986	3.77403	3.38385	3.92717	3.66123	5.62001	5.24923	2.61071	9.40681	5.95065	4.23164	3.88619
Dlo_026781.1.gene	267.383	268.357	436.573	320.903	210.295	456.492	172.257	111.821	218.775	182.197	143.241	133.103	116.813	104.886
Dlo_018570.1.gene	35.4899	47.4302	34.1101	12.569	8.26162	50.3483	41.3825	38.9627	30.6219	41.2792	79.1709	42.4792	20.1611	32.8305
Dlo_002220.1.gene	0.611689	0.548778	0.390653	0.70712	0.812423	0.243097	0.867615	0.967216	0.900765	0.405729	1.99249	0.959283	0.759231	1.17168
Dlo_001745.1.gene	1.79879	1.6189	1.50626	0.787968	0.68144	0.899062	1.06105	0.945689	0.806803	0.820622	0.612724	0.975463	0.817716	0.482425
Dimocarpus_longan_newGene_2997	28.9655	0.911512	0	3.3603	0.82018	0.548215	20.6306	43.7488	47.3224	74.1142	33.4678	20.8647	43.6317	26.2624
Dlo_023341.1.gene	0.324481	1.23741	0.638481	0.861325	0.558407	0.614863	0.721515	1.95388	4.6137	1.54728	5.56703	1.68535	0.906775	1.91444
Dlo_033878.1.gene	4.43638	0.406968	0.529577	1.04187	0.594402	0.454288	1.4394	2.05047	1.14768	1.11651	1.13234	1.2502	1.08197	0.933259
Dlo_030295.1.gene	2.41736	1.64429	0.894764	0.459759	0.905027	1.56721	0.454101	0	0.466626	1.00926	0.383133	0.347098	0.79055	0.463501
Dlo_021825.1.gene	0.972033	0	0.0534317	0.062063	0.104669	0.099379	2.53588	0.313705	1.18756	10.4701	0.20599	0.155181	0.219771	1.05295
Dimocarpus_longan_newGene_6959	0.133084	0.504524	1.30451	4.18344	2.372	0.156311	0.151331	0.23861	0	0	0.141304	0.198649	0	0.279758
Dlo_023079.1.gene	22.2273	0	0	0.100745	0	0	17.836	15.15	12.3896	10.0137	11.2623	12.3916	12.2559	9.03457
Dlo_017899.1.gene	10.315	7.91357	8.50306	7.28685	8.69119	6.91207	7.82504	6.54172	5.35994	8.0924	5.50469	5.95933	7.4046	8.56832
Dlo_019946.1.gene	1.87216	2.3923	3.16027	3.61322	5.19459	2.88466	5.30659	5.03051	4.64868	4.11716	4.9739	4.57735	4.69241	5.10514
Dlo_024495.1.gene	13.3464	24.275	22.5888	21.8838	28.7598	29.1642	20.091	28.3172	32.8318	38.3534	27.251	26.2692	29.7501	41.6795
Dlo_005140.1.gene	28.6216	9.36481	3.99742	0.024547	13.168	9.87592	45.3689	61.4384	67.0613	67.573	71.8029	63.4807	63.5534	57.4282
Dimocarpus_longan_newGene_7929	1.59776	5.97407	3.38115	2.55214	2.91723	3.2332	1.34909	1.25341	0.919211	0.801847	1.11817	1.60637	1.23204	1.38777
Dlo_022782.2.gene	65.874	45.5099	44.9073	33.1856	37.2746	38.7813	55.4618	42.9546	36.7532	48.1551	38.3854	42.7581	36.7077	40.6018
Dlo_003792.1.gene	0.965045	1.17181	1.02114	1.13519	1.45315	1.46862	0.845279	1.14805	1.47689	1.51662	0.852957	0.978658	1.05579	2.99511
Dlo_034009.1.gene	17.5688	35.4435	26.2156	17.0633	16.7706	22.5265	22.2406	21.7854	17.4185	11.5167	18.9863	18.5343	19.227	12.2298
Dlo_003721.1.gene	4.02008	0.419338	0.306237	0.139646	0.020345	0.605996	1.15781	0.554537	0.855966	0.353028	1.15237	0.704762	0.355802	0.255011
Dlo_028460.1.gene	5.96473	6.88741	4.51942	6.49356	6.58181	5.32895	2.95644	8.3166	10.7013	3.38951	11.0783	7.18446	11.0276	4.80544
Dlo_033269.1.gene	49.5634	14.695	17.8188	21.2715	14.5322	8.20699	20.5852	22.1515	18.1505	26.5589	7.78504	20.5238	25.1981	20.2002
Dlo_028792.1.gene	0.472298	2.17464	2.51901	1.84342	2.27798	2.21027	1.93726	1.56653	1.96108	1.07993	1.39291	1.64666	1.29552	1.56887
Dlo_019982.1.gene	46.965	78.2063	86.2416	102.789	103.903	89.5113	91.2367	77.096	78.7774	148.549	73.2166	76.7672	69.5958	123.307
Dlo_026039.1.gene	27.829	21.7662	20.1868	18.4131	15.5738	17.1675	19.2793	21.0492	16.1161	14.4912	17.0496	18.5172	14.7995	13.3517
Dlo_033506.1.gene	7.3715	8.50619	12.8752	9.78358	6.58366	14.0221	4.63896	3.0435	6.69245	5.57199	4.49884	3.51871	3.56731	3.02852
Dlo_015221.1.gene	1.85544	2.18891	0.834068	0.111203	0.130906	0.0255093	0.616642	0.309492	0.201308	0.127237	0.177057	0.29507	0.0637323	0.113905
Dlo_021757.1.gene	0.384436	0.291636	0.134216	0.354379	0.0742223	0.145694	0.631236	0.559252	0.352333	0.470419	2.25745	0.411473	0.362971	0.787548
Dlo_014895.1.gene	9.52475	7.229	8.64818	5.38982	4.20248	6.20269	7.01086	6.1095	5.1904	5.09488	4.82213	6.5359	5.85448	5.26281
Dlo_003591.1.gene	1.67571	0.353905	0.845745	0.892556	0.305273	0.865572	0.417158	0.544858	1.09807	1.66485	0.509555	0.698451	0.78215	0.450777
Dlo_032220.1.gene	0.367106	0.0637343	0.0705823	0.815283	0.986016	0.112876	0.234328	1.69725	2.10164	1.23206	0.634251	1.48535	2.71095	2.04367
Dlo_015467.1.gene	414.649	324.301	371.517	210.8	164.604	287.573	239.255	219.248	200.619	205.421	253.087	227.102	190.573	177.16
Dlo_030470.1.gene	5.29557	9.45927	6.21983	3.39063	3.64591	9.23421	2.39417	3.52874	4.86551	7.47421	12.8888	7.81924	4.06822	11.0254
Dlo_012341.1.gene	7.47441	5.51154	3.88093	2.1857	1.67237	3.37224	5.11704	3.3237	3.71605	3.69166	8.12904	4.39138	4.01236	3.2452
Dlo_003899.1.gene	9.27712	3.97054	6.31814	6.81786	4.48242	6.31062	5.20691	6.60976	7.28224	8.69105	5.79109	6.00306	6.26293	5.34176
Dlo_023595.1.gene	9.78062	7.22539	10.8602	13.4099	7.74324	17.0321	3.91798	3.40069	6.8325	5.2263	5.8785	4.87092	4.5722	4.18503
Dlo_016604.1.gene	6.60984	7.28563	8.67589	4.73519	6.33039	6.646	5.67426	6.07837	3.83198	4.37764	4.23602	5.32607	3.13097	3.72467
Dlo_007594.1.gene	5.92464	2.48773	2.37886	1.52953	0.817412	2.0171	9.72091	7.20879	5.91268	6.79947	4.19566	6.86627	6.41944	4.54601
Dlo_018757.1.gene	2.57319	1.7804	1.2217	2.21127	2.51619	2.65431	1.6262	2.23557	3.69922	8.1783	1.57741	2.30846	3.69572	7.94114
Dlo_016672.1.gene	3.78079	4.85251	6.59168	3.84529	2.5017	2.71723	4.08531	1.70971	2.64935	2.71	3.41039	2.15736	1.79832	1.1986
Dlo_021956.1.gene	1.01067	0.0831823	0.0722013	0.568488	0.24478	0.071078	0.136002	0.974851	0.765666	0.22306	0.322464	0.422232	0.726089	0.13787
Dlo_007911.1.gene	50.4657	1.66902	0.351801	0	0	0.519952	13.4688	16.8113	23.34	12.2971	24.1186	14.8816	13.6004	17.3308
Dlo_027140.1.gene	15.2875	24.3912	21.5393	7.10096	3.99742	12.1177	13.0005	10.2859	5.74912	10.2213	20.7799	10.3045	5.16389	10.2131
Dlo_004201.1.gene	6.00737	0.73817	0.504788	0.467082	0.661406	0.79824	16.1026	11.8583	8.38487	8.94132	16.6211	12.0153	11.4973	9.19033
Dimocarpus_longan_newGene_10130	2.45859	5.64311	8.15524	8.2888	7.48904	5.363	5.4298	6.48141	8.75933	2.62369	3.88173	4.88456	7.33648	3.21004
Dlo_002692.1.gene	1.22743	0.144628	0.995107	1.36414	0.775138	0.675559	1.2224	0.968115	0.782021	1.45926	1.81295	1.10938	0.952025	1.29296
Dimocarpus_longan_newGene_10134	0.429131	0.842103	1.17887	2.21751	1.30948	1.08316	0.611611	0.672449	0.673916	0.370321	0.414478	0.561742	0.756731	0.569541
Dlo_005244.1.gene	38.8543	62.1588	80.4437	81.1803	53.0514	51.8796	12.2796	8.66816	8.77927	18.7296	9.63601	8.31317	6.87522	10.1181
Dlo_005465.1.gene	145.647	61.149	132.279	116.498	56.2032	96.2804	87.7232	110.513	157.59	235.857	88.9181	82.9785	120.348	77.016
Dlo_028752.1.gene	28.1476	30.7693	33.9899	31.5568	34.1743	68.2499	36.3819	50.9131	47.1219	58.4016	51.0011	50.1733	40.7636	58.2237
Dlo_018682.1.gene	5.34258	12.6532	10.4442	14.7043	12.3523	17.8079	7.75915	8.92424	12.4325	13.6711	19.9252	9.64419	9.16288	19.6761
Dlo_012866.1.gene	0.373789	1.26897	2.15567	1.56662	1.32373	1.39523	0.444857	0.370388	0.282314	0.120445	0.22454	0.396615	0.430866	0.195121
Dlo_028115.1.gene	4.52447	4.70694	5.42	5.97567	7.25066	6.67202	5.17304	9.77156	11.3922	6.72434	10.9114	8.33966	8.05336	9.74589
Dlo_030830.1.gene	2.0075	0.819565	1.23623	1.4424	1.98825	1.06186	2.97236	2.27156	1.99087	1.49158	1.68168	2.85822	2.83805	2.9034
Dlo_033554.1.gene	3.79748	7.43167	5.90946	10.2943	15.3328	8.02954	8.85975	6.54146	6.62568	5.73844	4.75548	8.43824	7.08231	10.0248
Dimocarpus_longan_newGene_11660	5.02714	9.29954	9.95831	5.55746	4.4446	7.74725	6.97728	7.26891	5.29764	6.25235	9.52643	6.85301	5.11386	5.66644
Dlo_013105.1.gene	15.3065	17.3753	17.2507	18.6661	12.8986	11.2403	16.7977	11.3996	8.29136	12.8163	11.4503	9.76793	9.02317	9.31332
Dlo_021262.3.gene	1.599	0.365942	0.256529	0.24614	0.120497	0.117539	5.69272	3.9175	3.02927	2.25511	7.26346	4.54349	2.64854	2.70584
Dlo_032066.1.gene	188.212	183.869	143.625	159.815	195.141	149.903	149.257	214.68	208.758	161.067	109.019	191.178	232.761	144.076
Dlo_004169.1.gene	14.4273	17.5993	4.51357	2.51393	4.58306	4.39959	3.63858	0.725142	2.02705	8.99214	3.98595	2.19121	1.66538	1.08582
Dlo_012969.1.gene	22.4531	21.9377	24.1068	29.985	31.5781	26.0014	39.4638	31.4896	29.5661	63.4731	35.0777	32.3207	33.8845	54.9277
Dlo_022377.1.gene	62.9394	19.2661	31.1589	30.0686	17.2997	35.8872	31.0823	40.4645	55.1256	70.2576	39.4592	36.3954	42.0369	32.9554
Dlo_021061.1.gene	6.52703	4.56236	9.64569	11.8442	8.7236	5.60956	10.7201	10.7065	8.06904	4.035	8.43209	9.97971	9.64314	3.83253
Dlo_010343.1.gene	1.13122	2.22615	2.09318	2.62607	2.67871	5.1995	2.10349	1.15967	2.62357	4.14684	3.76666	1.99418	2.05174	8.61479
Dlo_011085.1.gene	118.805	182.761	178.616	288.271	380.44	326.429	195.307	176.55	194.691	275.178	196.446	239.923	195.922	299.501
Dlo_026962.1.gene	29.5288	61.6617	78.865	86.0931	103.288	85.7649	60.6407	50.4911	66.9802	66.0049	62.3954	62.6448	57.335	68.0659
Dlo_015625.1.gene	165.995	64.0086	68.6867	58.8001	53.5282	43.9374	121.414	134.05	101.482	89.908	100.955	129.615	111.579	81.4682
Dlo_006531.1.gene	3.32709	6.82912	6.46157	7.92023	9.15647	9.03083	5.08759	6.10121	6.27059	8.26561	6.05803	6.54152	5.35382	8.54823
Dlo_026625.1.gene	11.0045	14.5898	20.7549	14.1327	19.2142	12.2575	20.9294	14.8201	16.4684	27.8869	24.528	11.0931	12.3443	18.6489
Dlo_024980.1.gene	4.36267	4.29002	2.3296	2.34299	2.66229	4.93708	2.15232	2.15949	1.7055	4.39941	1.9544	1.84917	1.82694	4.63001
Dlo_002054.1.gene	0.655114	0.339786	0.46232	0.380815	0.709543	0.619661	1.25926	1.45312	1.55679	1.01473	1.74594	1.84161	1.58479	1.70681
Dimocarpus_longan_newGene_7529	1.73157	2.98253	2.03548	1.90805	1.52904	1.98428	1.7869	1.0902	1.2296	0.798639	1.52583	1.11624	0.759577	0.847309
Dlo_032256.1.gene	0	0.325938	1.33212	0.464638	0.361582	0.162725	0	0	0	0	0	0	0	0
dlo_035015.1.gene	5.70343	1.5292	0.332609	1.94237	1.66338	1.67939	0.702196	1.83554	1.62587	0.7508	0.209703	1.67585	1.57216	2.06553
Dlo_017562.1.gene	17.6038	5.07737	5.60438	6.65624	5.39319	4.02819	15.6675	12.2623	13.5328	24.5445	10.0493	9.74895	13.6188	9.8154
Dlo_002677.1.gene	1.83926	2.21642	1.57929	3.50805	2.84403	5.11399	1.72775	2.02027	3.3256	1.9798	4.17077	2.4437	2.62425	6.00037
dlo_037665.1.gene	6.0592	3.51335	4.76616	2.28614	1.26391	2.9565	5.62618	2.71752	1.70162	3.14796	16.6747	11.2723	5.09798	4.40721
Dlo_008116.1.gene	1.42681	1.23728	0.94598	0.612917	0.552364	0.637956	3.11386	2.44388	2.70186	1.32969	3.87894	2.13042	2.4143	3.11802
Dlo_015601.1.gene	3184.73	2518.2	1859.45	874.663	734.746	1060.51	2224.31	2208.63	1237.04	1265.85	1149.64	1947.9	1685.22	766.719
Dlo_032740.1.gene	0.124792	0.204156	0.618857	2.29151	0.882293	0.531071	0.230688	0.0468933	0	0.0278927	0	0	0	0
Dlo_022268.1.gene	1.27158	2.89896	6.7262	1.01923	0.90185	5.94712	1.45622	0.654783	1.73546	1.10129	0.56873	1.85877	0.709378	0.627879
Dlo_025413.1.gene	22.6399	25.3851	7.26997	7.94805	14.073	35.2978	15.3702	17.86	19.7077	60.6584	24.6655	18.3741	15.5902	52.0599
Dimocarpus_longan_newGene_4493	2.69791	7.16802	11.8137	10.2874	17.5774	14.3787	4.71134	4.82419	5.80043	3.34689	4.45423	5.19716	3.51747	4.08177
Dimocarpus_longan_newGene_4496	0.581578	6.34279	4.10267	18.7164	11.8698	6.85402	0.212087	0.627296	1.4052	1.44966	1.13975	0.398938	1.12978	1.61951
Dlo_010377.1.gene	5.81901	2.91531	5.06814	5.9958	6.68224	4.69235	8.98847	9.25403	9.36315	8.90326	8.32036	9.96426	10.4893	8.40519
Dlo_006604.1.gene	6.32777	6.33708	2.61498	4.06232	4.23449	4.74807	3.52538	3.34976	3.18781	15.8216	4.74179	3.3554	3.00465	11.527
Dlo_025699.1.gene	68.3503	47.1116	23.6452	19.0698	11.6422	10.5085	16.73	14.7559	7.5594	19.4138	3.6067	12.5552	12.4368	5.97472
Dlo_018665.1.gene	1.68068	2.67897	2.46597	2.43817	3.43589	2.28144	7.53673	5.79443	5.05463	2.08787	5.49278	5.74719	2.95401	2.7165
dlo_039281.1.gene	1425.43	1423.81	454.093	24.6247	33.8946	220.998	320.629	40.1724	148.363	17.1591	481.847	144.005	38.741	20.3685
Dlo_006067.1.gene	58.7314	39.4643	45.6935	83.9702	70.5374	50.7299	52.1623	63.6171	82.0936	61.3005	96.0414	71.8679	70.9161	83.299
Dlo_014200.1.gene	0.91651	6.20375	3.58741	5.10832	9.04385	6.57815	0.793203	1.4534	1.42188	1.54568	2.89904	1.17829	1.69871	1.911
Dlo_015099.1.gene	0.554777	0.856635	1.57826	1.03971	1.27004	0.796829	1.50987	1.26107	0.941057	0.691123	1.16244	1.32209	1.12277	0.562777
Dimocarpus_longan_newGene_375	0.228576	1.37831	2.25002	3.20882	3.80965	1.99416	0.32417	0.149958	0.368078	0.102808	0.251147	0.160841	0.223719	0.542644
Dlo_013915.1.gene	11.7043	14.6978	19.8282	26.5625	34.4344	20.2215	20.9863	22.1634	25.04	27.6315	18.5451	24.5092	24.7992	29.971
Dlo_007193.1.gene	18.9685	6.67552	6.6282	9.94434	6.93545	17.2954	6.0697	6.65578	9.18485	14.2294	6.64433	8.05401	8.17885	8.47863
Dlo_032129.1.gene	0.224915	0.738817	1.38585	5.44883	3.71779	0.832551	0.33036	0.222298	0.127355	0.566818	0.284464	0.115166	0.175104	0.480538
Dlo_028582.1.gene	0.484673	0.356425	0.721854	1.03219	0.822363	0.611881	0.834401	0.648325	0.643466	0.503395	0.889909	0.690149	0.888567	0.765919
dlo_037966.1.gene	1.47702	1.35395	1.05114	1.2395	1.77632	1.23664	2.62054	3.69486	2.42959	1.53758	3.05067	2.83281	1.74463	2.41456
Dlo_010993.1.gene	6.3089	9.97722	14.9436	35.583	25.3655	12.5222	8.90096	7.78537	9.92451	11.6634	10.1895	10.7244	9.95122	8.48441
Dlo_024555.1.gene	2.03232	2.80489	5.5961	8.64584	5.08356	0.263887	0.817079	0.264701	0.530106	0.175187	0.234865	0.879304	0.0836253	0.296173
Dlo_026141.1.gene	1.16617	2	2.87394	4.44336	2.00894	1.95945	2.72758	1.35316	0.962462	1.03284	3.64235	1.46006	1.37884	1.25092
dlo_038663.1.gene	9.98183	17.5975	9.56485	9.18238	13.2076	27.3061	10.3342	15.1433	15.579	27.34	15.0579	15.6457	14.8838	28.1495
Dlo_014240.1.gene	32.4344	7.08626	10.8993	11.7535	7.12035	13.7061	15.6422	22.8689	26.3658	37.521	12.5354	15.6684	27.2038	16.2093
Dlo_014153.1.gene	0.241416	0.102621	0.492059	0.837775	0.939972	0.144925	0.324945	0.135892	0.161447	0.0488343	0.464836	0.214472	0.230002	0.179464
Dlo_026048.1.gene	1.44653	9.44584	8.40473	2.73948	0.807561	1.08333	4.97642	4.34052	4.10716	4.84522	7.29288	4.33377	1.06589	3.08469
Dlo_007655.1.gene	89.1255	71.4046	25.382	20.6425	24.9524	69.3414	40.4876	41.3371	54.2499	98.1739	88.0519	47.8568	45.7591	117.122
Dlo_005594.1.gene	247.838	172.491	113.514	87.0722	66.3623	127.548	121.166	161.941	213.152	212.545	377.558	145.629	148.476	266.377
dlo_037242.1.gene	0.0438093	1.70815	3.33862	4.051	1.28857	3.54182	0	0	0	0	0.004824	0	0	0
dlo_034208.1.gene	3.1258	4.91173	3.69336	3.65891	3.04051	2.06212	4.40381	2.58823	1.82367	1.94833	1.53222	2.69204	1.88678	2.91292
Dlo_027082.1.gene	18.7209	5.8844	12.0744	7.45092	5.38907	12.688	9.98326	8.71372	12.5551	11.2687	14.3514	10.9252	9.29936	8.8716
Dlo_033902.1.gene	16.7873	21.9001	22.8329	25.4793	32.0813	31.2555	26.6496	35.241	36.7291	39.3991	26.4791	36.6477	37.0113	38.8125
Dlo_014062.1.gene	1.4684	10.1376	6.73317	3.62196	2.73456	8.38962	3.18896	2.62292	1.86142	4.64232	3.63536	2.69944	1.58903	5.10656
Dlo_030859.1.gene	42.6741	17.2273	12.2863	10.3416	10.7972	13.9295	19.9605	18.9557	22.2059	24.0005	18.1447	21.5516	22.1568	22.7413
Dlo_003876.1.gene	57.8951	60.757	66.3699	41.3909	29.1697	74.7873	30.317	19.0502	23.4906	28.7235	39.3831	25.8491	22.102	33.1692
Dlo_029393.1.gene	22.1993	27.5955	27.0813	17.2227	10.8301	28.5135	38.4855	34.4592	21.3915	21.9511	60.1091	35.2491	21.3016	30.3771
Dlo_023331.1.gene	2.05416	0.634992	1.29958	1.3979	0.949179	1.99322	0.740088	0.746775	1.53954	1.42313	0.913282	0.621205	1.10215	0.500284
Dlo_013931.1.gene	151.993	27.1621	38.2811	48.8322	13.9216	28.1783	87.2566	127.809	170.421	254.759	78.9939	75.0264	120.772	70.6251
Dlo_005090.1.gene	63.7924	25.4414	17.8684	22.5894	20.7384	23.3158	23.0259	28.4315	26.9389	37.8233	20.5835	26.4401	32.5432	25.8703
Dlo_018901.1.gene	7.51137	9.35917	6.7225	6.68271	3.98589	3.1752	6.22881	4.20116	3.61577	8.2587	3.28736	4.47144	2.84293	4.23958
Dlo_012907.1.gene	28.3683	21.6548	21.9052	27.8691	23.431	16.7869	49.8292	32.6966	26.6013	77.524	32.1578	32.1263	28.6455	69.5438
Dlo_008748.1.gene	0.550874	0.812181	1.18109	1.44976	0.726531	1.12647	1.3847	0.835476	0.444319	0.640482	1.46261	0.955846	0.779993	1.16604
Dlo_019457.1.gene	7.2258	7.47575	4.17397	4.10331	5.48425	8.86131	4.23225	6.66559	9.17187	14.3399	5.99176	5.99784	7.77698	18.4745
Dimocarpus_longan_newGene_3444	2.90044	0.0159967	0.056361	0.0197727	0.0221963	0.050075	7.03963	6.37231	6.82542	4.96414	6.69739	6.65658	5.27169	6.9898
Dlo_027225.1.gene	0.65447	18.7127	24.8949	11.2674	4.53829	6.59105	0.136821	0.201355	0.367578	0.100673	0.0791423	0.0870227	0.0600163	0
Dlo_010393.1.gene	2037.11	827.437	319.413	131.409	48.8174	66.6655	427.31	237.983	62.8458	322.657	84.4989	198.473	100.589	27.6649
Dlo_006781.2.gene	31.2525	35.6597	31.9831	23.0924	23.438	27.0107	27.3366	19.4111	20.8687	18.7946	25.8663	18.065	19.4083	21.8982
Dlo_011005.1.gene	4.76205	6.96415	5.63756	5.8875	7.5832	9.40701	4.92458	8.2135	9.15872	8.4843	8.64003	8.02968	6.20906	10.6304
Dlo_024521.1.gene	121.888	116.669	92.2101	54.556	59.0888	113.41	142.773	124.961	104.152	189.386	127.597	122.211	88.4431	139.2
Dimocarpus_longan_newGene_9686	3.76166	13.7691	14.8445	15.0736	9.38105	14.6395	4.89467	4.43163	9.69948	9.84571	3.79498	3.97434	3.13359	4.83838
Dlo_013655.1.gene	26.9638	21.2091	21.9796	16.9199	16.2479	18.0491	21.2601	17.4673	16.6194	14.1536	20.1061	16.7237	16.5812	19.4691
Dlo_022224.1.gene	8.52584	8.5024	5.60376	13.3832	12.1168	11.6801	13.8474	13.126	14.6005	28.8306	24.4399	12.9879	10.5924	28.2317
Dlo_000241.1.gene	27.8822	42.921	23.4311	20.6783	34.8623	27.7445	22.2108	20.3967	21.8739	30.1546	16.1524	16.4101	18.4239	22.9965
Dlo_000974.2.gene	69.1541	62.0875	56.97	42.6296	39.0747	37.9674	55.5772	66.3287	45.2716	34.7401	43.4858	54.687	56.1344	34.1457
Dimocarpus_longan_newGene_10895	3.13734	6.69127	4.01421	2.53324	2.64397	8.97417	1.06356	2.08102	2.62885	2.18947	4.08889	1.75707	2.13522	3.11863
Dlo_026402.1.gene	7.57013	15.6871	17.2681	12.6318	11.2407	14.83	13.2798	12.4565	10.6591	12.1414	18.4546	14.5072	9.03498	10.3517
Dlo_017291.1.gene	3.55062	2.65732	1.56331	1.80126	0.964358	0.241242	1.80999	1.26516	2.30587	0.963179	1.84853	1.64059	1.84095	0.551129
Dlo_030087.1.gene	21.822	29.1959	18.4085	16.8057	14.1528	28.4095	19.451	17.6828	19.8208	26.0089	22.1022	17.9348	18.8017	19.5929
Dimocarpus_longan_newGene_11857	2.92067	7.04274	5.12489	2.24393	2.15523	5.19461	3.93683	3.13019	2.90343	2.57072	3.63088	2.91411	2.721	3.43699
Dlo_020906.1.gene	12.3942	1.27754	0.956765	3.35584	2.17968	2.03575	14.916	15.8742	13.9827	14.3324	13.6509	14.2262	17.8703	13.6865
Dlo_033459.1.gene	6.73519	10.2882	10.1972	6.98071	8.13396	7.48865	5.51384	4.67062	5.73947	3.50203	6.67582	4.72086	3.6485	3.12717
Dlo_013882.1.gene	1.8192	0.909183	1.55498	2.28809	0.934292	0.488969	1.28555	1.19153	0.424852	1.00273	0.624712	1.05145	0.876253	1.30472
Dlo_002672.1.gene	35.4121	45.4704	29.2825	22.4526	18.902	42.4993	38.4862	40.5196	37.5549	41.6759	96.9187	41.2752	28.7858	55.9783
Dlo_021330.1.gene	0.356535	1.72626	2.12829	1.51616	1.42129	1.70924	1.31098	1.82918	1.4621	1.39511	2.01441	1.66899	1.18779	1.52945
Dlo_032131.1.gene	1.41872	0.564838	0.609661	1.38443	1.24866	0.522214	0.961443	0.590021	0.637498	0.93636	1.04573	0.636008	0.661974	1.27017
Dlo_008986.1.gene	267.738	252.337	211.883	133.858	98.0379	130.455	204.283	139.589	120.39	144.48	175.01	159.775	122.716	132.161
Dlo_024910.1.gene	7.4599	3.372	4.94826	2.30288	0.756742	1.63296	8.86519	2.4368	2.65879	6.35431	4.85168	4.26582	2.0951	4.4792
Dlo_018677.1.gene	1.59731	1.12623	0.960429	0.180422	0.0905987	0.540187	3.03592	1.18127	1.13482	2.73067	2.04037	1.51944	0.364799	1.88821
Dlo_011599.1.gene	1.71231	1.34987	2.04556	0.814198	0.585994	1.04413	1.95073	0.607186	1.45495	1.15269	1.94224	1.66652	0.251745	0.738975
Dlo_019898.2.gene	16.4649	12.5972	11.4145	6.8779	4.4299	7.98049	29.5653	13.3643	15.9146	23.4396	27.0482	18.6941	16.3908	34.1671
Dlo_031015.2.gene	2.87414	5.45092	8.26717	10.0191	9.87698	6.81226	5.96535	7.33929	4.70525	3.89404	5.34254	7.8997	6.54644	4.28012
Dlo_025706.1.gene	8.99811	1.40021	1.9098	3.12135	1.569	2.35757	4.97199	8.66327	6.47572	14.6666	4.58163	5.38716	10.078	4.91694
Dlo_002210.1.gene	8.16611	0.940014	2.20153	2.66296	1.50401	2.78284	3.73359	5.22693	6.79446	9.00006	4.53163	4.2133	6.03882	4.02152
Dlo_033797.1.gene	167.256	144.633	121.886	165.092	114.072	122.789	81.9363	59.3421	65.8439	59.5151	100.94	72.8151	59.4333	50.5289
Dlo_000965.1.gene	1.35035	2.12133	3.29174	3.91939	3.85378	4.26119	3.30431	3.45784	3.40499	2.58186	2.44996	2.90422	3.82049	2.66617
Dlo_026238.1.gene	9.41254	21.4263	22.7086	17.6654	23.068	28.9761	21.706	19.5466	16.0347	17.2832	29.8636	18.5714	16.9739	16.7197
Dlo_027646.1.gene	3.40637	0.0609487	0.366684	0.143658	0	0	4.40082	0.144952	0.799754	0.85578	0.684426	0	0.552407	0.0501913
Dlo_018870.1.gene	10.4979	7.48719	6.09755	4.46489	4.56995	5.32026	5.29627	4.97851	4.02561	4.14939	3.33745	4.30764	5.41026	3.1186
Dlo_015050.1.gene	2.2608	6.19113	6.04629	6.45171	6.59344	6.67934	4.40636	3.5575	2.85241	5.33045	5.27512	4.20858	3.53779	6.03558
Dlo_008821.1.gene	6.3893	7.80123	7.51938	7.99929	9.88706	9.47071	10.1776	11.1051	9.35589	12.6587	14.5664	12.3612	9.90824	14.539
Dimocarpus_longan_newGene_3396	8.36156	8.02163	8.0198	6.67549	3.94893	5.28897	6.08626	6.92556	5.43568	5.73823	5.54535	5.51403	5.08915	4.18725
Dimocarpus_longan_newGene_3390	4.23241	9.03951	10.0843	6.41456	8.64644	9.38763	12.6064	13.0873	9.86074	7.35254	14.1883	8.18419	10.7613	9.56976
Dimocarpus_longan_newGene_5494	1.69593	1.23073	0.732818	0.629931	0.395586	1.00196	2.00266	1.00969	0.866215	0.436282	2.09672	0.981359	0.931057	1.1808
Dlo_013337.1.gene	5.48351	2.94145	5.22359	5.20293	2.79545	6.77669	1.5379	1.41872	3.54594	2.769	3.36601	2.95889	2.15036	1.83829
Dlo_000003.1.gene	182.385	161.726	113.505	57.6982	48.4605	135.76	124.923	83.8899	48.0871	129.668	102.62	76.0564	42.2458	68.7203
Dlo_020174.1.gene	0.706963	1.12449	0.597734	1.24086	0.781412	1.20521	0.826211	0.43805	1.01414	1.77497	2.68409	0.685774	0.703231	1.8335
Dlo_027147.1.gene	2.30914	0.136454	0.318548	0.406447	0.124103	0.230828	0.527188	1.62872	1.90937	2.84856	0.615982	0.522716	1.81772	0.559551
Dlo_010908.1.gene	28.6003	26.067	29.8441	37.4551	35.1489	19.8266	25.8927	22.4921	16.9085	27.0767	12.0005	20.1475	23.4771	24.6482
Dlo_021221.1.gene	119.095	279.467	256.232	259.322	327.963	246.229	327.856	162.478	181.071	255.287	185.311	197.981	180.453	240.82
Dlo_022760.1.gene	0.743168	0.182799	0.0700493	0.187784	0.26111	0.133027	0.58973	1.27096	0.793327	0.746614	2.10985	1.48108	0.771009	0.981414
Dlo_009824.1.gene	123.114	126.826	108.988	95.5394	124.604	84.66	71.9131	116.664	113.776	59.1523	54.9763	84.3459	114.792	64.1914
Dlo_003276.1.gene	0.449989	1.21719	1.91745	1.09307	0.857128	0.396766	1.56754	1.12798	0.640127	0.669135	1.60719	0.616776	0.768129	0.267958
Dlo_004721.1.gene	2.26301	3.93962	4.55241	3.43817	3.75248	2.77685	5.45412	4.24036	3.73453	2.93306	5.73029	4.41324	3.41826	3.50312
Dlo_020314.1.gene	0.713353	0.377591	1.12823	0.91243	0.438028	0.514593	0.976583	0.858836	0.571489	0.480333	1.13027	0.743732	0.456524	0.511923
Dlo_019333.2.gene	15.9231	38.3979	44.9489	20.5533	18.5823	31.0639	46.1183	28.1701	20.3637	32.3771	48.9566	31.8185	17.3566	23.9102
Dlo_021166.1.gene	2.87377	6.15552	6.2953	3.85058	2.59202	2.91184	3.77464	3.19598	3.06193	2.37478	3.83756	3.13492	3.03332	2.78614
Dlo_011454.1.gene	8.58246	11.0941	7.77767	6.33448	5.28532	6.22425	9.93049	4.54541	5.04289	7.70021	10.7304	5.48434	3.51298	3.73897
Dlo_031006.1.gene	13.189	5.79232	4.62909	5.07104	3.69018	5.92696	6.46451	8.30163	10.2385	12.8935	8.13598	6.27593	9.22373	8.09674
Dlo_027724.1.gene	23.7284	42.6828	33.4526	44.2037	51.6043	44.6576	32.1078	32.9239	42.5174	34.0829	58.6634	33.0178	31.7496	46.7688
Dimocarpus_longan_newGene_1802	2.35025	2.61065	2.50114	1.74507	0.989832	1.71935	2.87388	2.18252	2.36113	1.48872	3.01885	1.66543	1.48745	2.33823
Dlo_026607.1.gene	2.08331	2.72695	2.92719	1.28238	0.805991	1.36188	1.52837	1.01533	0.814547	0.589935	1.42645	0.763483	0.53937	1.00686
Dlo_007930.1.gene	25.0589	33.1697	24.3084	15.8049	16.1135	19.0186	24.1808	17.0644	14.808	18.8371	17.5686	20.135	18.2734	15.3049
Dlo_033088.1.gene	446.587	1330.87	246.271	434.716	814.286	1782.54	389.867	732.282	1365.1	1903.07	1281.86	887.563	875.673	2067.52
Dlo_027693.1.gene	118.436	165.299	216.824	256.287	315.133	221.525	321.532	398.015	365.888	352.056	292.479	386.855	395.381	330.431
Dlo_030943.1.gene	4.67922	7.21062	4.83664	6.52182	8.22493	8.65605	7.59707	11.7529	10.0592	11.5252	15.9611	12.6128	11.0945	11.9875
Dlo_028876.1.gene	526.758	569.962	531.996	491.989	500.45	536.536	408.965	452.01	453.081	586.558	291.699	388.864	345.101	428.684
Dlo_007924.1.gene	0	0.0954787	0.203218	3.25303	3.43981	1.68354	0.0517373	0.467743	0.332078	1.41165	0	0.493737	0.300793	1.33705
Dlo_007391.1.gene	25.8111	49.3856	40.7251	119.816	99.0345	34.1996	32.7887	26.8721	38.2652	80.6472	18.2845	18.8426	19.4423	28.193
Dlo_011093.1.gene	3.27222	2.95536	3.62519	2.16794	1.92499	2.97471	1.77749	1.56484	1.66813	1.17068	1.23474	1.57365	1.50969	0.823854
Dlo_023196.1.gene	575.833	303.893	582.981	490.772	308.688	701.423	313.038	276.845	420.823	367.183	354.829	338.277	298.524	301.483
Dlo_004372.1.gene	3.81426	0	0	0	0	0	5.36336	7.99005	10.4537	6.9268	8.59074	8.67279	9.52062	14.8098
Dlo_002750.1.gene	0.534368	1.21848	0.980014	1.1081	1.12368	1.63853	0.842525	1.06896	1.238	1.00831	1.69328	0.964794	1.07628	1.03381
Dlo_021612.1.gene	10.5832	4.15103	0.0408313	0.0812253	0.852163	2.37602	0.797676	0.183344	1.00416	7.82811	1.49973	0.25379	1.20163	4.44586
Dimocarpus_longan_newGene_7147	0.359259	0.665095	0.867244	0.534973	0.243241	0.498071	0.0224297	0.152971	0.058856	0.219188	0.263984	0.0519203	0.152783	0.0903757
Dlo_022013.1.gene	0.344857	3.37714	3.23368	4.02808	4.60275	3.27836	1.96731	2.40523	4.95677	3.46212	6.70252	4.24774	2.41887	0.354832
Dlo_005906.1.gene	1.18381	0.915536	1.44409	0.110018	0.452053	0.162122	0.934729	1.30129	0.444747	0.288526	0.715308	0.502674	0.0459623	0.215501
Dlo_008906.1.gene	0.275389	2.26842	1.1598	7.57574	4.75077	6.4119	0.501532	0.184726	0.620147	0.955523	0.997722	0.267116	0.160672	1.46134
Dlo_003685.1.gene	37.9659	19.7048	36.0638	23.0481	16.4782	22.1823	35.5809	20.8438	14.2124	25.4521	43.284	18.2636	14.2388	17.9453
Dlo_006549.2.gene	18.9347	38.7475	26.9046	16.2481	15.6921	27.8399	36.5157	26.64	22.2927	78.9901	33.8654	24.0946	15.1356	42.3451
dlo_039254.1.gene	104.581	10.3695	15.0569	25.8935	2.30232	4.80601	34.2987	60.1736	37.564	77.2337	27.2822	42.5213	73.5849	17.2731
Dlo_009876.1.gene	5.26952	5.34709	8.056	8.99287	11.0226	8.07604	13.3941	12.3389	8.05303	11.1927	12.9394	11.6644	9.75736	9.63335
Dlo_008121.1.gene	3.88515	6.64349	6.47859	8.40216	8.04907	7.13006	7.9354	9.34375	12.0369	6.13348	9.56229	10.025	10.372	11.2326
Dlo_000328.1.gene	139.178	84.7541	46.8585	19.2694	15.9613	21.3351	30.0115	17.2559	9.20803	16.3219	5.04519	17.4897	15.9015	8.65966
Dlo_014057.1.gene	96.321	86.1747	103.67	63.7765	67.1127	93.1598	46.5069	49.7121	37.5306	81.0127	31.8312	43.0116	49.0139	63.2135
Dlo_015120.1.gene	57.1553	62.5588	78.0914	120.111	169.174	88.9058	94.9039	120.658	133.073	69.9365	121.153	116.295	136.87	66.3813
Dlo_023929.1.gene	4.43713	8.84042	8.85119	8.16107	9.42758	9.22191	7.79238	9.04331	10.1916	9.42434	9.76611	8.36881	8.62276	11.2763
Dlo_017040.1.gene	9.87986	0.584126	0	3.33231	0.683624	0.825979	8.85039	26.6845	35.7271	56.3072	24.3254	15.1569	25.204	19.353
Dlo_005239.1.gene	262.855	144.79	295.657	217.098	123.238	264.308	135.952	129.174	200.077	157.108	134.473	151.023	125.322	118.446
Dlo_000340.1.gene	156.833	89.8298	37.2052	77.231	55.4727	55.0823	24.4081	42.8184	47.7273	72.6455	20.9926	23.9374	54.9752	31.48
Dlo_031576.1.gene	27.2004	49.4595	32.2836	17.5072	15.8083	35.5275	33.6592	27.1733	23.3382	29.35	39.9952	27.7813	18.8895	34.8339
Dlo_024755.1.gene	0.127969	0.654416	1.04308	2.83074	1.67972	1.15712	0.0168547	0	0	0.0746907	0.0683047	0	0	0.134125
Dlo_016051.1.gene	2.24779	1.99581	1.5744	1.34194	1.227	2.73714	2.02765	2.02286	1.91657	1.47292	2.51953	1.50767	2.17581	1.1439
Dlo_010989.1.gene	12.7123	35.5461	34.8065	44.4971	33.4796	36.4385	8.51199	5.96952	6.57362	12.9441	7.5049	6.6292	6.35056	8.29641
Dlo_031902.1.gene	0.337604	0.936837	0.390475	0.869589	1.85182	1.46259	0.371988	0.353368	0.409938	0.24319	0.600242	0.294157	0.307153	0.479161
Dlo_015766.1.gene	133.538	107.64	112.862	98.1899	113.719	80.4786	120.362	82.8606	110.128	183.803	49.4	66.0906	95.6465	103.897
Dlo_013255.3.gene	12.9454	8.5572	7.66912	3.42478	2.64038	4.84521	16.9084	11.2023	7.83752	6.79587	22.8538	12.5678	5.96977	6.22567
Dlo_032500.1.gene	7.35392	23.037	23.163	20.3698	23.9024	22.134	11.3717	11.644	12.8535	17.6861	11.8862	10.8036	11.2869	11.1056
Dlo_012312.1.gene	1.36306	3.56795	3.70639	3.61982	3.60421	5.47478	2.80571	2.67908	2.10975	4.10507	3.16379	3.10912	2.2875	4.00377
Dlo_023533.1.gene	11.9919	11.3852	18.7071	11.7179	8.53237	12.5472	5.61944	5.96291	7.15755	4.17637	6.5686	6.50869	7.69336	4.39997
Dlo_028494.1.gene	82.928	57.4866	33.1597	57.3791	79.2402	48.7202	39.6947	43.4409	57.8252	58.197	31.9269	44.5346	55.9471	60.8546
Dlo_024771.1.gene	16.9273	21.7458	64.189	13.8803	4.79621	8.62091	55.0375	26.242	6.0604	8.05614	55.7852	26.914	7.25886	7.20763
Dlo_007125.1.gene	1.18734	3.85093	1.41809	5.29492	4.59263	3.28525	1.15038	1.3918	1.13533	2.46898	1.26166	1.70841	1.0622	2.72433
Dlo_002441.1.gene	1.62553	1.55696	2.36746	2.98935	3.37879	2.42794	4.68784	5.16394	3.67866	3.48193	3.65553	5.17699	4.60303	3.39868
Dlo_025245.1.gene	2.61222	4.90747	1.17694	1.55209	2.38176	7.09848	1.96527	1.94272	3.79953	8.50171	1.80841	2.4065	2.49451	11.6569
Dlo_024530.1.gene	29.0882	8.95263	4.88213	3.12528	5.4007	6.6239	9.92589	15.3616	11.099	31.545	10.0614	11.8411	11.4662	20.9026
Dlo_031989.1.gene	5.82747	1.81011	3.2747	3.32903	1.4762	3.80196	4.54587	2.68956	5.06763	5.82659	3.60066	2.54122	4.06208	2.51894
Dimocarpus_longan_newGene_11332	3.11197	8.80714	2.79762	5.14203	7.45894	15.4642	4.46938	8.70797	14.2969	12.0858	13.4554	10.0662	9.82928	20.1771
Dlo_028090.1.gene	1.56973	0.496669	0.714673	2.38748	2.17325	0.453177	3.22443	2.65191	2.81424	3.00704	3.0502	2.98993	3.28897	2.98847
Dlo_002136.1.gene	1.72041	5.84128	8.71699	8.38501	7.74556	5.43106	3.9933	3.75223	4.18206	1.87035	2.9991	4.40639	4.00718	1.78921
Dlo_010031.1.gene	13.1509	11.9172	8.69948	4.56123	4.58918	6.2498	9.01601	5.35809	5.83179	16.2652	17.8366	4.77755	4.168	18.3426
Dlo_006095.1.gene	15.7218	8.49298	8.11332	6.54144	6.87882	8.73186	5.91264	6.44988	6.5458	7.94811	4.18211	5.64576	8.52935	7.74599
Dlo_003116.2.gene	21.8106	12.3849	14.7831	18.4085	15.8369	12.2834	17.4982	19.8232	20.803	11.5691	21.7473	17.1051	21.2201	15.2339
Dlo_013395.1.gene	0.498193	4.87379	4.33849	3.49119	3.39491	5.5501	0.371255	0.383765	0.332768	0.385273	0.156352	0.325524	0.367498	0.437429
Dlo_010003.1.gene	0.284612	0.250033	0.643108	1.75714	1.00819	0.267686	0.740981	0.523708	0.652632	0.885522	1.14145	0.934329	0.469212	1.52892
Dlo_023553.1.gene	3.76652	8.20007	0	5.75466	6.83636	7.34887	6.70141	10.9636	8.49423	6.31207	12.1384	7.2787	8.10588	4.74649
Dlo_008925.1.gene	1.72094	0.433471	0.701368	0.292131	0.242593	0.185402	1.85943	0.4257	0.856366	1.02886	1.69525	0.921376	0.921378	1.05765
Dlo_030467.1.gene	32.9749	30.1512	56.6412	46.0237	27.1303	42.0982	18.1131	30.659	47.6853	26.6118	26.895	25.5621	25.1677	21.4895
Dlo_002814.1.gene	35.18	33.7593	39.5615	19.5554	19.4583	46.6905	19.8883	13.629	16.2102	24.263	19.421	15.5204	15.8732	23.4284
Dlo_032113.1.gene	1.71804	1.34455	1.39646	0.877852	1.17894	1.0719	2.23009	0.857871	0.952416	0.980748	1.55245	0.983211	0.719465	0.995841
Dlo_003665.1.gene	4.01504	5.45067	4.95884	1.73657	1.04486	1.47067	4.80432	5.26347	4.13817	1.82508	2.02802	3.68062	4.5938	2.49412
Dlo_011102.1.gene	0.899429	1.39604	0.849075	0.416292	0.287446	0.794341	1.47471	0.923222	1.44571	0.846953	3.00437	1.3267	1.15836	1.30534
Dlo_022348.1.gene	8.40959	6.75031	8.90036	9.35879	5.3814	10.989	4.21995	3.05423	5.78903	7.18593	4.79275	4.88832	3.7854	3.86206
Dlo_032402.2.gene	2.30138	2.32323	3.4952	5.51123	4.59568	2.95433	2.45562	2.74895	2.75027	2.05564	3.617	2.7694	2.66156	2.89849
Dlo_005336.1.gene	3.36145	3.46914	3.28085	3.95095	4.42198	2.95259	7.27815	7.03134	7.3962	5.30956	5.64145	6.77944	7.15681	9.07653
Dlo_030206.1.gene	29.6642	127.755	93.4627	70.1017	118.587	122.557	57.354	67.9344	93.0549	44.8427	79.4583	82.4184	65.8958	66.9197
Dlo_013676.1.gene	57.1755	22.0264	1.47102	1.92354	1.46517	0.347816	1.51672	1.16175	0.142798	10.6851	0.690922	0.624153	0.42449	0.875943
Dlo_032468.1.gene	10.9363	55.7395	55.5013	61.3687	80.7751	49.2576	52.6289	33.0341	35.2458	27.4852	35.3441	45.6682	30.7334	45.8511
Dlo_016236.1.gene	2.02188	26.8187	7.39207	11.2701	0.688817	41.8236	1.14737	1.65832	8.31622	14.2396	0.791823	1.23748	0.97732	7.28075
Dlo_007549.1.gene	0	0.251973	0.618811	0.670267	0.576504	0.651314	0.025579	0.053425	0.0376287	0	0.0405787	0.060453	0	0.013297
Dlo_003001.1.gene	223.036	198.25	233.388	25.9476	6.1226	103.915	238.378	128.225	38.2923	122.734	290.367	136.44	39.6405	82.4486
Dlo_016833.1.gene	60.7757	118.294	112.722	92.3033	129.49	132.783	160.578	141.194	138.894	118.701	166.389	154.22	118.453	100.793
Dlo_017102.2.gene	7.94752	4.27365	4.86129	11.1288	13.1381	8.12246	12.7297	18.4794	28.5495	18.145	11.0315	20.857	28.9398	19.5006
Dlo_000254.1.gene	5.0633	7.87785	4.74218	3.68234	4.16101	8.68669	4.93798	6.67871	5.91012	12.6197	13.1749	6.10201	5.46713	12.0947
Dlo_026318.1.gene	0.166151	0	0.204953	0.0413553	0	0	0.337117	0.609439	0.74568	0.75338	1.4642	0.608591	0.377859	0.600843
Dlo_021756.1.gene	267.374	387.719	242.911	738.339	546.169	623.859	371.733	440.309	599.777	797.03	1519.5	480.416	478.819	1213.88
Dlo_027170.2.gene	0.651472	5.48529	59.0059	19.3558	2.13044	2.57746	1.11174	0.080229	0.0224997	0.060311	0.256517	0.06605	0.0412767	0.030784
Dlo_000252.1.gene	231.433	129.425	60.307	57.2001	44.5265	81.8791	42.6278	32.1623	32.1118	103.964	41.4032	34.4774	30.2985	55.9466
Dlo_013842.1.gene	3.82504	72.3697	31.1171	236.605	227.084	275.376	6.01022	14.0552	24.6969	35.8963	95.4922	14.3676	10.487	48.4387
Dlo_019859.1.gene	99.129	16.7804	24.9549	33.9033	13.8802	20.8624	50.3743	69.6979	77.9745	123.242	52.8818	49.6849	77.6805	44.6407
Dlo_031692.1.gene	3.247	2.18937	2.06389	0.824259	1.19975	1.54817	3.37464	2.0259	1.61774	3.2789	2.91837	2.04722	1.35176	1.58922
Dlo_012466.1.gene	2.37282	2.90072	3.52619	2.39441	1.06591	2.22428	1.6448	1.67719	2.27197	1.16786	2.39674	1.52887	1.49912	1.24656
Dlo_003467.1.gene	0.160961	2.47855	0.211058	1.04117	0.593546	1.21755	1.35293	1.33127	2.61531	4.13945	15.5559	0.330931	0.524862	6.35545
dlo_038427.1.gene	10.2031	26.2999	22.4256	14.2235	12.2452	17.8971	9.81411	6.75695	7.94644	15.8387	17.5319	9.66348	5.01578	11.2323
Dlo_004672.1.gene	10.2375	6.98565	9.40763	9.36273	6.51831	11.2888	7.68254	4.37383	7.38919	7.88303	7.83973	6.28783	6.12376	5.87611
Dlo_001674.1.gene	378.842	44.079	27.007	54.3581	48.0804	44.3005	22.7148	25.1098	19.8231	66.3618	58.7342	16.8273	27.1344	74.5887
Dlo_016724.1.gene	107.274	165.789	160.366	108.837	83.52	109.284	80.075	76.8868	80.5998	68.5352	120.17	77.2412	63.8302	70.7987
Dlo_008665.1.gene	8.41186	10.5058	5.53414	4.1	2.86682	4.36404	5.1971	3.3941	2.5571	3.78121	4.55174	3.56219	2.57782	4.842
Dlo_030134.1.gene	19.5261	30.2492	23.4422	28.7657	31.5863	34.8253	21.2295	26.548	37.9867	37.3072	42.7762	26.6954	29.1922	47.5038
Dlo_027817.1.gene	112.141	64.3018	36.8132	39.457	29.8493	35.5956	35.2432	48.4754	41.7448	37.8796	26.4505	34.23	39.4405	35.9674
Dlo_006347.1.gene	0.858097	4.62038	5.91171	26.4912	18.5832	3.49179	0.947509	0.407106	0.426051	1.32295	0.604267	0.501934	0.995733	1.60052
Dlo_005986.1.gene	4.96748	10.6209	9.3868	13.3863	16.9977	9.73392	9.16555	10.076	11.2815	10.9937	8.10889	9.41616	10.6617	11.1626
Dlo_006606.1.gene	21.2484	13.2359	14.3608	6.40034	2.46	13.2766	28.2651	14.4281	17.1464	37.1415	11.0832	11.1909	12.9307	10.0133
Dlo_015451.1.gene	7.20125	9.05749	8.99305	4.67762	4.11944	9.00239	5.83241	4.15876	4.87494	6.30901	6.94615	4.32082	4.70662	7.6924
Dlo_016807.1.gene	1.52517	0.5649	0.597559	1.68635	1.31385	0.435999	1.45841	1.17957	1.04951	0.652478	1.7036	1.23643	0.919239	1.3186
Dlo_023582.1.gene	2.44668	11.5491	4.61334	5.96468	8.57064	12.9468	2.82475	4.706	6.47029	6.33923	5.86373	5.02313	4.24813	8.89188
Dlo_007899.1.gene	1.5868	2.71872	2.61572	2.44581	2.18123	2.48783	3.13771	3.64734	2.62995	3.82638	3.66979	3.18197	3.22757	4.4447
Dlo_017797.1.gene	1.02057	0.924436	1.46829	4.09552	2.92799	1.78177	2.22706	1.4115	1.41494	4.07989	1.88086	1.80293	1.55378	5.71271
Dlo_000938.1.gene	67.3522	113.862	41.6874	37.4516	63.685	126.816	38.1617	56.9359	66.9653	144.336	77.4392	49.6245	66.1626	132.883
Dlo_006026.1.gene	13.1521	3.93525	3.14382	5.15669	3.3663	3.41692	1.65281	1.06293	0.97252	1.16152	0.292646	1.13105	1.25946	0.700955
Dlo_028138.1.gene	5.9709	3.96779	3.64638	1.89664	2.05558	2.45686	4.1956	2.62862	2.27928	1.71457	6.40059	2.53203	2.76796	2.16188
Dlo_014994.1.gene	6.54486	19.3307	18.3957	26.9566	24.7326	40.3116	11.5354	10.8074	22.2191	28.0346	20.4303	16.8673	19.3461	43.7284
Dlo_021731.1.gene	15.0071	0.828418	0.351168	2.86513	0.613688	0.348961	4.57925	7.23876	11.0458	22.8264	5.26529	5.01594	11.8751	4.28527
Dlo_025067.1.gene	71.8315	99.7815	80.5451	166.688	224.457	143.086	127.432	99.1474	110.147	169.207	96.3261	130.741	119.665	227.27
Dlo_034048.1.gene	45.6447	27.2828	28.7676	12.8787	5.26689	28.5453	51.3147	23.623	31.176	59.3973	19.0711	17.0747	19.7189	15.7302
Dlo_027677.1.gene	49.0198	82.0563	68.3	54.9104	68.4058	73.6941	77.0626	68.0104	43.8012	75.046	125.688	105.891	75.744	108.817
Dlo_024928.1.gene	52.5972	56.1522	65.0048	94.0979	75.4262	73.4836	40.2201	46.5613	48.5143	57.6881	27.4072	50.5888	53.9633	68.9464
Dlo_013952.1.gene	3.53847	2.14102	2.90511	1.85903	1.05109	1.83929	2.93836	2.23877	1.64839	1.86239	2.85641	2.59335	1.44156	1.37738
Dlo_006871.1.gene	18.5515	34.5779	41.6578	87.918	76.2355	30.9902	34.5323	34.6364	36.7334	60.0382	25.6552	32.991	35.108	56.0728
Dlo_027041.1.gene	5.58663	3.88972	3.37237	12.5173	12.3346	2.67482	3.67212	4.56339	4.40826	9.48268	7.69376	4.30579	3.63893	5.84735
Dlo_002758.1.gene	5.68723	9.52921	5.05678	4.98166	3.80275	8.87974	3.41919	3.52164	3.38669	10.2367	6.4256	2.65271	2.53786	10.059
Dlo_012963.1.gene	17.024	25.0422	22.2199	22.3015	25.8024	28.0676	31.8799	40.4999	38.5012	36.8298	46.5557	41.441	35.1697	31.7676
Dlo_011260.1.gene	29.0949	24.1941	20.2485	19.8529	15.4266	11.848	16.5293	13.1057	8.75127	20.2332	11.3532	13.647	8.94272	11.674
Dlo_029772.1.gene	7.11801	9.31991	9.45288	15.7968	13.9807	9.9138	13.5308	20.0125	22.7262	12.3757	29.2225	20.5238	18.3832	23.5924
Dlo_003246.1.gene	0.528416	0.0770127	0.0643663	0.0339233	0.021271	0.0720907	0.365047	0.323325	0.313272	0.636488	0.883946	0.0463493	0.305503	0.447415
Dlo_017986.1.gene	0.868475	3.36833	5.22778	7.98746	3.71056	7.32239	0	0.0494377	0.400937	0	0.235522	0	0.117131	0
Dlo_004829.1.gene	4.46052	0.406263	0.151405	0.430875	0.490374	0.499141	6.55952	6.67651	8.11001	5.74068	10.944	7.78056	7.66348	10.2558
Dlo_019416.1.gene	16.3827	3.28562	1.04063	11.1453	10.6783	1.18942	3.52911	1.99333	2.17583	6.89985	3.2969	1.25469	1.31261	2.13369
Dlo_017774.1.gene	7.24536	7.20987	7.1847	17.0038	10.5788	5.21133	21.6159	11.4682	9.49795	20.8203	10.808	13.439	13.1528	17.7414
Dlo_010786.1.gene	138.929	207.086	234.558	324.849	341.81	229.753	262.875	183.075	194.768	234.594	202.002	232.083	217.433	339.155
Dlo_015684.1.gene	0.209969	11.6491	14.1044	25.2664	31.4224	17.6608	0.299563	0.411564	0.0423567	0.128595	0.400602	0.511146	0.384732	0.460092
Dlo_001161.1.gene	1.36065	1.86769	0.607545	1.52519	2.38224	3.09213	1.88797	5.14652	6.38221	4.91849	5.1925	4.79822	4.93768	6.11101
Dlo_017559.1.gene	2.52409	0	0.0671877	0.121011	0	0	0.215653	0.269141	0	2.42605	0	0.15731	0.080976	0.0634387
Dlo_029688.1.gene	1.60985	3.13134	3.12298	3.96873	4.01236	3.94237	2.39888	2.743	2.92481	1.87443	3.92224	2.85357	2.63455	3.35439
Dlo_005462.1.gene	0.0632507	0.699872	1.12041	2.48862	1.90568	2.84105	0.226112	0.201474	0.151879	0.132127	2.50712	0.165781	0.0457447	0.261783
Dlo_021088.1.gene	2.45344	4.23762	4.26612	8.49006	12.8068	7.0795	7.67273	5.99604	5.52984	7.15535	9.29839	7.4409	6.68357	8.34599
Dlo_022425.1.gene	30.049	1.81635	5.20006	5.41936	0	2.70204	12.3339	11.8587	7.72169	14.892	7.90815	9.14349	8.95265	3.53138
Dlo_021390.2.gene	14.9565	16.012	16.601	11.2333	11.8947	10.9902	13.773	9.47737	7.93833	9.35104	11.1466	10.7069	7.95378	8.39421
Dlo_027350.1.gene	2.67916	1.61488	2.61585	2.23574	2.7318	2.42655	2.10717	2.55934	2.08718	1.45098	1.1993	2.57338	2.15924	1.12371
Dlo_030740.1.gene	0.609481	2.0493	3.61423	2.43882	1.89531	2.13918	2.61847	1.80523	1.84692	1.17827	2.22734	2.34826	1.80746	1.60419
Dlo_022778.2.gene	18.5202	12.6866	21.0865	19.2544	11.4967	29.3185	7.37908	7.76012	11.9839	10.9703	9.47458	9.26532	9.31092	7.41129
Dlo_002106.1.gene	0.644098	2.31384	1.38633	2.23559	0.85701	1.21229	0.889943	1.2476	1.33931	1.34867	2.99043	1.32356	0.680244	1.07354
Dlo_004384.1.gene	1395.71	1398.04	1215.52	1201.03	1010.83	1024.29	1152.7	1316.44	1092.96	689.133	819.049	1158.97	1053.64	611.88
Dlo_010498.1.gene	4.51039	2.68652	3.41515	2.06747	1.31033	1.31077	7.5212	2.26186	1.12697	0.928353	3.18498	2.45011	0.908811	1.5396
Dlo_029303.1.gene	4.2731	1.94103	0.398044	0.468795	0.0743217	0.147471	0.260881	0.322187	0.197354	0.555393	0.111274	0.0717423	0.154515	0.768184
Dlo_001406.3.gene	6.39611	3.55053	26.4645	20.4627	14.7845	1.74354	3.32912	2.64534	3.22591	0.867356	0.510312	2.15901	3.48091	1.43329
Dlo_031596.1.gene	23.0644	30.8694	34.6218	36.8298	48.2667	40.7684	37.7632	45.8938	50.6104	50.4175	39.6744	44.3632	46.4143	56.4626
Dlo_016701.1.gene	4.31388	3.50041	5.78871	4.92396	2.75811	5.96313	2.89474	1.77927	3.66962	4.02929	2.46515	3.32942	2.51695	1.92035
Dlo_021123.1.gene	4.78366	12.0022	18.3619	26.0232	22.957	10.4575	7.69935	7.65234	5.51593	4.02703	5.79676	7.9608	6.73849	3.78274
Dlo_025551.1.gene	25.8612	21.9096	20.2573	13.7027	15.8051	13.915	16.1324	14.9201	12.729	15.587	8.95186	14.1616	13.8444	17.1385
Dlo_003429.1.gene	79.281	57.0852	57.6404	30.9887	32.6543	46.6909	71.7428	59.4394	44.608	53.7649	69.504	58.9705	45.7191	48.3201
Dlo_010693.1.gene	2.57956	1.73428	0.793444	2.15894	0.580565	2.95718	1.36918	1.48998	2.00523	1.73462	0.770648	0.840081	0.925615	0.874632
Dlo_010639.1.gene	96.4435	108.042	97.6945	67.2941	41.8329	31.4855	140.552	108.045	66.31	48.7376	92.7334	110.9	84.3937	43.3933
Dlo_015397.1.gene	2.88719	4.84012	5.578	4.80624	4.62779	4.05642	7.45499	6.76676	6.80719	4.99374	9.91855	7.4106	5.91967	5.53497
Dlo_022613.1.gene	17.5231	22.6658	24.7597	25.48	29.4234	25.6274	32.935	27.1446	33.2151	26.8975	48.8884	33.1337	23.6931	31.9247
Dlo_019636.1.gene	10.3403	26.5586	22.1752	27.4965	37.9022	23.6078	26.9265	18.4192	16.6883	18.0173	13.7751	23.4394	18.2668	25.0904
Dlo_015793.1.gene	110.896	35.6999	30.6048	33.9341	31.7874	25.8154	54.05	62.8213	52.3961	41.8961	34.1097	46.739	66.612	46.4903
Dlo_005913.1.gene	4.71476	3.07501	3.15406	3.12448	3.18259	2.64221	10.3341	9.88774	11.4375	9.55261	7.07106	10.3641	9.59786	8.32827
Dlo_009482.2.gene	10.2411	8.04533	7.56606	7.27605	8.02286	9.20283	4.17769	6.792	7.82519	5.36941	4.98069	5.80985	9.09555	6.94425
Dlo_011492.1.gene	41.0735	45.3478	32.2871	39.7293	36.3334	25.9382	30.5921	21.9743	22.4974	35.1435	23.0006	24.4026	23.577	37.4179
Dlo_021575.1.gene	25.0881	24.3415	17.8216	10.3093	10.5798	25.676	19.5928	18.1428	16.6669	26.9787	34.8909	17.3997	16.8991	30.1257
Dlo_003611.1.gene	27.2294	0	0	0	0	0	26.1413	16.2157	19.4135	31.5343	58.0764	11.3776	10.5802	23.6783
Dlo_020556.1.gene	21.2536	61.1202	52.9842	18.2018	14.7017	45.5715	22.5613	10.4491	7.74537	23.2087	19.0481	12.2924	6.56391	20.4141
Dimocarpus_longan_newGene_4419	1.12902	4.73717	5.93325	5.01024	6.00043	4.95192	0.860329	1.03705	1.09641	1.09505	1.17715	1.34182	1.14556	0.0390343
Dlo_012087.1.gene	1.56992	1.60668	2.5908	3.64844	3.99231	2.46209	3.47979	4.78342	5.01635	3.53669	2.22686	4.20191	5.12648	3.36133
Dlo_030684.1.gene	0	0.459275	0.252055	5.15706	4.21731	0.205278	0	0.15948	0.059673	1.25758	0	0.163851	0.115759	1.69314
Dlo_019456.1.gene	48.9896	33.1908	31.1863	32.7681	32.0205	32.3499	34.8814	26.67	30.2172	41.7403	34.1591	29.5835	31.4822	43.2718
Dlo_020349.1.gene	0	4.62735	3.58208	1.87273	1.60136	3.52757	0.02299	0	0	0	0	0	0	0
Dlo_003780.1.gene	1.37164	0.115703	0.271587	0.0463633	0.024137	0.0437437	0.352144	0.528867	0.431932	1.10722	0.0650157	0.290582	1.11229	0.097531
Dlo_010846.1.gene	9.65095	13.6491	12.3793	8.85713	4.62136	10.0963	5.96769	2.51265	2.9154	5.44408	5.46794	2.64121	2.71387	6.28636
Dlo_026293.1.gene	1.24367	2.34638	0.385424	0.902582	1.94486	4.34173	1.46831	3.18857	3.64634	5.4833	4.26926	2.88567	1.85665	5.40081
Dlo_002962.1.gene	7.22806	6.01511	8.84279	10.0309	13.5074	6.57111	8.78991	12.4535	17.3922	6.5321	7.31213	14.5561	18.7972	7.19983
Dlo_030864.1.gene	461.959	250.012	228.141	215.395	206.087	236.192	215.796	190.866	177.913	204.259	190.284	174.928	190.595	200.252
Dlo_022739.1.gene	255.001	26.1619	12.3396	9.58126	8.831	10.1192	13.0381	8.64057	8.60325	23.8964	11.8877	8.38214	10.229	8.45226
Dlo_000196.1.gene	1.02257	3.76419	2.87385	4.3957	7.87753	4.84538	6.67641	4.72494	4.97767	5.43158	6.17054	5.12858	3.76089	10.8772
Dlo_029851.1.gene	158.459	194.514	197.161	110.574	49.39	263.569	123.668	61.459	81.5742	161.313	42.527	49.4107	54.0716	42.2339
[truncated: 5,257 more rows]

## Sheet: Supplementary Table 3
Supplementary Table 3. List of DEGs common and specific in YS and SY reciprocal artifical crosses.
DEGs common in YS (4, 8, 12, and 24 HAP) (Yellow) and specific in CK1 vs YS24 (Blue)
#ID	CK1a_FPKM	CK1b_FPKM	CK1c_FPKM	YS24a_FPKM	YS24b_FPKM	YS24c_FPKM	FDR	log2FC	regulated	KEGG_annotation
Dimocarpus_longan_newGene_1888	0.040376	0.828729	0.454358	2.33379	1.88104	1.4685	0.000428192	1.69663	up	--
Dlo_015195.1.gene	25.1819	23.691	24.8469	4.86547	4.64547	5.68346	3.34586e-22	-2.29997	down	--
Dlo_028433.1.gene	26.0723	26.2757	26.1249	9.61804	9.39448	9.57751	2.67627e-70	-1.58147	down	--
Dlo_006360.1.gene	46.5887	48.6343	55.8078	136.055	155.615	149.251	4.88036e-69	1.40309	up	--
Dlo_011237.1.gene	1865.4	1699.49	1656.64	217.462	196.167	207.48	0	-3.20062	down	(3S,6E)-nerolidol synthase 2, chloroplastic/mitochondrial (Precursor) OS=Fragaria ananassa (Strawberry) PE=1 SV=1
Dlo_021041.1.gene	139.982	141.856	146.941	12.0283	10.8395	11.4034	0	-3.76519	down	18.2 kDa class I heat shock protein GN=HSP18.2 OS=Medicago sativa (Alfalfa) PE=2 SV=1
Dlo_029830.1.gene	398.835	404.622	417.776	55.05	46.6574	51.1902	0	-3.12012	down	18.5 kDa class IV heat shock protein GN=HSP18.5 OS=Arabidopsis thaliana (Mouse-ear cress) PE=2 SV=1
Dlo_012479.1.gene	5.16811	4.28156	5.85001	16.7553	16.6158	15.6015	5.01274e-24	1.51333	up	1-aminocyclopropane-1-carboxylate oxidase 1 GN=ACO1 OS=Petunia hybrida (Petunia) PE=1 SV=1
Dlo_004055.1.gene	38.0346	37.0374	31.8679	129.709	94.8235	99.5705	3.15327e-50	1.45348	up	1-aminocyclopropane-1-carboxylate oxidase homolog 1 GN=At1g06620 OS=Arabidopsis thaliana (Mouse-ear cress) PE=2 SV=1
Dlo_032056.1.gene	46.9378	51.0535	44.0758	8.49773	7.40519	7.23779	1.81028e-170	-2.72871	down	1-aminocyclopropane-1-carboxylate oxidase homolog 12 GN=At5g59540 OS=Arabidopsis thaliana (Mouse-ear cress) PE=2 SV=1
Dlo_014544.1.gene	3.01197	2.15377	2.83358	6.47853	6.85611	5.03866	2.6578e-06	1.02043	up	1-aminocyclopropane-1-carboxylate oxidase homolog 4 GN=At1g03400 OS=Arabidopsis thaliana (Mouse-ear cress) PE=2 SV=1
Dlo_023345.1.gene	4.97354	4.07117	3.14223	29.4755	30.3032	30.2009	1.28317e-60	2.68025	up	21 kDa protein (Precursor) OS=Daucus carota (Wild carrot) PE=2 SV=1
Dlo_005508.1.gene	232.54	232.545	249.664	49.8376	49.5998	51.4959	0	-2.37173	down	21 kDa protein (Precursor) OS=Daucus carota (Wild carrot) PE=2 SV=1
Dlo_009313.1.gene	37.6021	35.2988	35.7861	17.3368	17.5396	15.8888	2.65741e-28	-1.21899	down	21.7 kDa class VI heat shock protein GN=HSP21.7 OS=Arabidopsis thaliana (Mouse-ear cress) PE=2 SV=1
Dlo_024393.1.gene	12.713	12.4876	12.6258	4.25587	4.49478	4.73129	4.27118e-38	-1.60468	down	26S protease regulatory subunit 6A homolog B GN=F7G19.2 OS=Arabidopsis thaliana (Mouse-ear cress) PE=1 SV=3
Dlo_030366.1.gene	94.8776	101.214	98.9809	39.0751	41.1062	41.7792	1.45301e-133	-1.4068	down	26S protease regulatory subunit 6B homolog GN=MCK7.16 OS=Arabidopsis thaliana (Mouse-ear cress) PE=1 SV=1
Dlo_021283.1.gene	62.6013	62.3484	62.4478	24.0202	21.6458	23.6817	1.32696e-103	-1.56198	down	2-alkenal reductase (NADP(+)-dependent) GN=DBR OS=Nicotiana tabacum (Common tobacco) PE=1 SV=1
Dlo_022294.1.gene	26.5275	22.8312	24.824	62.5323	64.063	69.2812	1.16197e-63	1.25999	up	3&apos;-N-debenzoyl-2&apos;-deoxytaxol N-benzoyltransferase GN=TAX10 OS=Taxus canadensis (Canadian yew) PE=1 SV=1
Dlo_007451.2.gene	15.5808	15.9588	15.1478	36.6949	34.7103	33.2013	1.69973e-18	1.0179	up	30S ribosomal protein S21, chloroplastic (Fragment) GN=rps21 OS=Spinacia oleracea (Spinach) PE=1 SV=1
Dlo_033580.1.gene	0.469895	0.09652	0.398863	2.37579	1.5408	2.03268	2.16701e-07	2.12525	up	3-oxo-Delta(4,5)-steroid 5-beta-reductase GN=T22A6.50 OS=Arabidopsis thaliana (Mouse-ear cress) PE=1 SV=1
Dlo_020546.1.gene	16.2655	20.0078	23.0227	49.5814	43.4697	49.9041	1.18956e-12	1.11261	up	50S ribosomal protein L13, chloroplastic (Precursor) GN=T30F21.4 OS=Arabidopsis thaliana (Mouse-ear cress) PE=2 SV=1
Dlo_003411.1.gene	565.721	566.283	563.263	8.16603	7.65324	7.52045	0	-6.29953	down	70 kDa peptidyl-prolyl isomerase GN=FKBP70 OS=Triticum aestivum (Wheat) PE=1 SV=1
Dlo_031967.1.gene	17.0557	18.1436	17.3869	38.3201	39.2361	39.0041	3.80527e-42	1.0082	up	7-deoxyloganetic acid glucosyltransferase GN=UGT709C2 OS=Catharanthus roseus (Madagascar periwinkle) PE=1 SV=1
Dlo_009240.1.gene	2.31412	2.56086	2.18416	1.00506	0.791322	1.0609	2.35733e-16	-1.40303	down	ABC transporter C family member 3 GN=MJG19.3 OS=Arabidopsis thaliana (Mouse-ear cress) PE=1 SV=1
Dlo_014198.1.gene	70.4643	71.772	68.1571	25.7386	27.315	24.4868	1.10234e-225	-1.57241	down	ABC transporter C family member 4 GN=F17A22.19 OS=Arabidopsis thaliana (Mouse-ear cress) PE=2 SV=2
Dlo_015793.1.gene	112.615	112.66	107.412	40.8268	44.6744	40.1871	4.08121e-236	-1.53705	down	ABC transporter C family member 9 GN=T2O9.140 OS=Arabidopsis thaliana (Mouse-ear cress) PE=2 SV=2
Dlo_023692.1.gene	29.3964	29.1616	32.3366	8.06092	9.60299	9.81204	1.23386e-87	-1.8506	down	ABC transporter G family member 15 GN=MSA6.13 OS=Arabidopsis thaliana (Mouse-ear cress) PE=2 SV=2
Dlo_029371.1.gene	2.57473	2.7624	3.13708	0.749668	1.16634	0.827721	3.40086e-21	-1.71928	down	ABC transporter G family member 31 GN=F23F1.14 OS=Arabidopsis thaliana (Mouse-ear cress) PE=1 SV=1
Dlo_025966.1.gene	8.25878	8.36264	8.28068	16.8643	19.156	19.6977	1.5489e-24	1.0166	up	ABC transporter G family member 8 GN=MXC20.8 OS=Arabidopsis thaliana (Mouse-ear cress) PE=2 SV=1
Dlo_006298.1.gene	238.651	259.847	225.375	45.4112	60.2726	46.1072	3.6295e-55	-2.34695	down	ABC transporter G family member 9 GN=F27G19.20 OS=Arabidopsis thaliana (Mouse-ear cress) PE=3 SV=2
Dlo_018444.1.gene	336.771	361.685	373.572	61.9354	27.2218	63.1533	2.26093e-17	-2.70663	down	ABC transporter G family member 9 GN=F27G19.20 OS=Arabidopsis thaliana (Mouse-ear cress) PE=3 SV=2
Dlo_000245.1.gene	27.0666	20.5567	21.1945	10.082	10.8457	10.3721	1.08643e-27	-1.25931	down	Abscisic acid 8&apos;-hydroxylase 4 GN=CYP707A4 OS=Arabidopsis thaliana (Mouse-ear cress) PE=2 SV=2
Dlo_033286.1.gene	21.3916	20.1141	18.2124	6.87088	6.80218	6.40017	5.46242e-35	-1.68154	down	Acid phosphatase 1 (Precursor) GN=APS1 OS=Solanum lycopersicum (Tomato) PE=2 SV=1
Dlo_002044.1.gene	2.20098	2.983	2.78704	0.826192	0.243983	0.125452	3.92711e-06	-2.18954	down	Agamous-like MADS-box protein AGL62 GN=AGL62 OS=Arabidopsis thaliana (Mouse-ear cress) PE=1 SV=1
Dimocarpus_longan_newGene_8613	1.85537	1.74598	1.588	0	0	0	1.86695e-23	-5.02129	down	Agglutinin OS=Castanea crenata OX=103480 PE=1 SV=1
Dimocarpus_longan_newGene_4735	29.5573	29.7463	23.6204	10.6373	10.3918	11.7457	2.0411e-34	-1.45564	down	Agglutinin OS=Castanea crenata OX=103480 PE=1 SV=1
Dlo_013033.1.gene	304.422	324.834	311.74	100.204	92.0255	95.865	0	-1.83942	down	Alanine--glyoxylate aminotransferase 2 homolog 3, mitochondrial (Precursor) GN=At3g08860 OS=Arabidopsis thaliana (Mouse-ear cress) PE=2 SV=1
Dlo_007637.1.gene	46.6983	47.9632	45.6845	17.8692	18.9559	18.4996	1.62691e-71	-1.47131	down	Aldo-keto reductase family 4 member C9 GN=AKR4C9 OS=Arabidopsis thaliana (Mouse-ear cress) PE=1 SV=1
Dlo_001770.2.gene	91.7611	91.9103	89.0485	29.0528	29.4331	28.9065	4.09106e-289	-1.77386	down	Alkaline/neutral invertase C, mitochondrial {ECO:0000305} (Precursor) OS=Arabidopsis thaliana (Mouse-ear cress) PE=1 SV=1
Dlo_026609.1.gene	43.0258	43.1177	41.3665	14.1084	14.5071	14.6764	5.5637e-134	-1.68729	down	Aluminum-activated malate transporter 4 GN=ALMT4 OS=Arabidopsis thaliana (Mouse-ear cress) PE=3 SV=1
Dimocarpus_longan_newGene_4178	3.52226	4.83516	3.35789	1.25056	1.69282	1.45922	1.21381e-09	-1.46789	down	Amino acid permease 2 OS=Arabidopsis thaliana OX=3702 GN=AAP2 PE=1 SV=1
Dlo_019410.1.gene	2.95174	2.25381	2.74009	11.6484	12.277	12.3518	1.39533e-30	1.99872	up	Amino-acid racemase isoform 2 [Theobroma cacao]
Dlo_032816.1.gene	0.332842	0.279054	0	2.6904	2.20682	2.91601	0.00855	1.61723	up	Ankyrin repeat-containing protein At3g12360 GN=At3g12360 OS=Arabidopsis thaliana (Mouse-ear cress) PE=2 SV=1
Dlo_033466.1.gene	1.40681	1.73494	1.22272	3.08571	3.40445	3.45402	3.99652e-06	1.01027	up	Ankyrin repeat-containing protein At3g12360 GN=At3g12360 OS=Arabidopsis thaliana (Mouse-ear cress) PE=2 SV=1
Dlo_025239.3.gene	82.0007	78.4847	80.0994	214.07	210.582	207.078	4.88552e-157	1.25533	up	Annexin D2 GN=MXK3.27 OS=Arabidopsis thaliana (Mouse-ear cress) PE=1 SV=1
Dlo_016933.1.gene	5.57887	5.43826	5.39623	13.1605	13.1335	11.94	5.8906e-18	1.07195	up	Anthocyanidin 3-O-glucosyltransferase GN=RT OS=Petunia hybrida (Petunia) PE=2 SV=1
Dlo_026526.1.gene	16.4776	16.0632	15.2848	39.1959	45.8566	44.2581	6.1063e-52	1.29133	up	Anthocyanidin 3-O-glucosyltransferase GN=RT OS=Petunia hybrida (Petunia) PE=2 SV=1
Dlo_007142.1.gene	30.446	26.3379	27.2869	5.69426	5.86196	7.137	8.43056e-95	-2.28498	down	Anthocyanidin 5,3-O-glucosyltransferase GN=RhGT1 OS=Rosa hybrid cultivar PE=2 SV=1
Dlo_019302.1.gene	43.9131	45.5216	41.5048	15.1879	10.2512	12.4046	1.19256e-21	-1.85582	down	Arabinogalactan protein 22, putative [Theobroma cacao]
Dlo_028058.1.gene	3.25181	3.35868	2.47741	1.49907	1.15252	1.51385	4.65285e-06	-1.19384	down	Aspartic proteinase Asp1 (Precursor) GN=OsJ_031884 OS=Oryza sativa subsp. japonica (Rice) PE=2 SV=1
Dlo_032460.1.gene	3.46076	3.47281	2.74117	6.99087	6.95127	8.44867	1.49174e-09	1.04584	up	Aspartic proteinase nepenthesin-1 (Precursor) GN=nep1 OS=Nepenthes gracilis (Slender pitcher plant) PE=1 SV=1
Dlo_029355.1.gene	151.792	150.804	148.419	33.3412	36.9609	34.4353	0	-2.23834	down	ATP-dependent Clp protease ATP-binding subunit clpA homolog GN=clpC OS=Odontella sinensis (Marine centric diatom) PE=3 SV=1
Dlo_006722.2.gene	24.3989	25.2133	25.415	10.8325	11.0828	11.4311	2.0245e-56	-1.29867	down	Auxin response factor 1 GN=ARF1 OS=Arabidopsis thaliana (Mouse-ear cress) PE=1 SV=2
Dlo_024334.1.gene	10.0236	8.8138	11.0855	0	1.52595	0.882035	3.91151e-10	-2.94585	down	Auxin-induced protein 10A5 OS=Glycine max (Soybean) PE=2 SV=1
Dlo_004906.1.gene	129.193	132.912	136.311	54.5883	53.0816	57.2728	2.17178e-158	-1.4048	down	Auxin-responsive protein IAA14 OS=Arabidopsis thaliana (Mouse-ear cress) PE=1 SV=2
Dlo_019359.1.gene	247.972	265.333	266.199	109.16	92.9597	112.51	1.25374e-92	-1.43815	down	Axial regulator YABBY 5 GN=YAB5 OS=Arabidopsis thaliana (Mouse-ear cress) PE=2 SV=1
Dlo_012593.1.gene	462.18	470.311	460.75	172.224	166.448	162.139	0	-1.60925	down	B2 protein OS=Daucus carota (Wild carrot) PE=2 SV=1
Dlo_014086.1.gene	308.917	304.335	297.763	112.482	109.329	108.211	0	-1.59768	down	B2 protein OS=Daucus carota (Wild carrot) PE=2 SV=1
Dlo_013062.1.gene	23.2025	20.3915	20.2637	12.5034	6.40182	6.48442	1.74619e-05	-1.35591	down	B2 protein OS=Daucus carota (Wild carrot) PE=2 SV=1
Dlo_026400.1.gene	184.883	204.166	195.853	2.88322	3.25538	2.67792	0	-6.13222	down	BAG family molecular chaperone regulator 5, mitochondrial (Precursor) GN=BAG5 OS=Arabidopsis thaliana (Mouse-ear cress) PE=1 SV=1
Dlo_015167.1.gene	27.7525	29.2078	28.8453	6.7016	8.47226	6.21136	9.25427e-127	-2.12674	down	BAG family molecular chaperone regulator 6 GN=T3F17.11 OS=Arabidopsis thaliana (Mouse-ear cress) PE=1 SV=1
Dlo_027700.1.gene	1.05073	0.999577	1.01758	3.13081	3.36736	4.44154	6.56702e-10	1.60307	up	Basic 7S globulin low kDa subunit (Precursor) GN=BG OS=Glycine max (Soybean) PE=1 SV=2
Dlo_012768.1.gene	1.23628	0.99845	1.56637	0.039917	0.04926	0	2.05053e-14	-3.74267	down	Basic 7S globulin low kDa subunit (Precursor) GN=BG OS=Glycine max (Soybean) PE=1 SV=2
Dlo_000438.1.gene	11.5546	11.8139	13.7937	3.15083	2.12359	1.85656	5.52376e-22	-2.3698	down	Basic leucine zipper 43 GN=BZIP43 OS=Arabidopsis thaliana (Mouse-ear cress) PE=1 SV=1
Dlo_022123.2.gene	16.4205	19.3719	12.2404	9.91879	7.26802	7.09629	6.65811e-12	-1.09536	down	Basic leucine zipper 9 GN=F6A4.10 OS=Arabidopsis thaliana (Mouse-ear cress) PE=1 SV=1
Dlo_022116.1.gene	59.9025	60.8524	59.0498	34.0054	29.0361	26.7471	2.16605e-41	-1.12895	down	Basic leucine zipper 9 GN=F6A4.10 OS=Arabidopsis thaliana (Mouse-ear cress) PE=1 SV=1
Dimocarpus_longan_newGene_1202	5.72447	4.40233	4.88706	1.0936	1.27177	1.35916	2.03697e-12	-1.99762	down	Basic secretory protease (Fragments) OS=Boswellia serrata OX=613112 PE=1 SV=1
Dlo_010180.1.gene	0.081705	0.153842	0	3.70098	2.48097	3.39468	6.78952e-16	3.7461	up	Basic secretory protease {ECO:0000303|PubMed:22773449} (Fragments) OS=Boswellia serrata (Indian frankincense) PE=1 SV=1
Dlo_010179.1.gene	1.52897	1.64488	2.37043	4.74496	6.36856	4.74007	6.5357e-06	1.28556	up	Basic secretory protease {ECO:0000303|PubMed:22773449} (Fragments) OS=Boswellia serrata (Indian frankincense) PE=1 SV=1
Dlo_022590.1.gene	910.363	937.185	935.188	417.758	424.311	444.784	6.3355e-193	-1.24624	down	Bax inhibitor 1 GN=BI-1 OS=Arabidopsis thaliana (Mouse-ear cress) PE=1 SV=1
Dlo_010565.1.gene	16.9248	18.9395	17.1066	44.8915	42.5448	45.8786	6.13476e-42	1.18797	up	BES1/BZR1 homolog protein 4 GN=BEH4 OS=Arabidopsis thaliana (Mouse-ear cress) PE=1 SV=1
Dlo_013192.1.gene	831.375	780.923	746.979	123.383	119.051	131.794	0	-2.78609	down	Beta-glucosidase 24 (Precursor) OS=Oryza sativa subsp. japonica (Rice) PE=2 SV=1
Dlo_003643.1.gene	41.5038	41.7599	42.8838	16.3168	15.5294	16.9876	7.57014e-85	-1.49772	down	Bidirectional sugar transporter NEC1 GN=NEC1 OS=Petunia hybrida (Petunia) PE=2 SV=1
Dlo_025032.1.gene	1.67365	2.00513	2.09723	7.39794	3.54174	7.41735	4.33123e-07	1.43423	up	Bifunctional pinoresinol-lariciresinol reductase 2 GN=PLR_Lu2 OS=Linum usitatissimum (Flax) PE=1 SV=1
Dlo_015168.1.gene	7.80199	8.02088	9.14108	21.9169	21.4231	15.8806	9.08299e-12	1.09023	up	BON1-associated protein 2 GN=F4I18.26 OS=Arabidopsis thaliana (Mouse-ear cress) PE=1 SV=1
Dlo_032947.1.gene	13.5677	13.9762	11.4413	7.22345	5.75368	6.74534	2.43052e-15	-1.10099	down	BTB/POZ and TAZ domain-containing protein 3 GN=BT3 OS=Arabidopsis thaliana (Mouse-ear cress) PE=1 SV=2
Dlo_000372.1.gene	53.4651	54.9794	52.4345	142.381	133.05	136.836	1.69327e-148	1.22014	up	BTB/POZ domain-containing protein At5g67385 GN=At5g67385 OS=Arabidopsis thaliana (Mouse-ear cress) PE=1 SV=2
Dlo_025245.1.gene	3.11186	2.08447	2.64033	8.96513	7.98349	8.55651	1.87322e-23	1.53645	up	BTB/POZ domain-containing protein DOT3 GN=F18D22.20 OS=Arabidopsis thaliana (Mouse-ear cress) PE=2 SV=1
Dlo_022450.1.gene	75.0343	79.0143	80.1648	19.0226	18.8486	19.8958	5.4095e-222	-2.14679	down	Butyrate--CoA ligase AAE11, peroxisomal GN=AAE11 OS=Arabidopsis thaliana (Mouse-ear cress) PE=1 SV=1
Dlo_006582.1.gene	16.1487	18.0492	17.2708	9.32397	9.04872	9.20441	1.57842e-41	-1.03086	down	C2 and GRAM domain-containing protein At1g03370 GN=At1g03370 OS=Arabidopsis thaliana (Mouse-ear cress) PE=2 SV=4
Dlo_019222.1.gene	0.832405	0.683006	1.12939	0.10333	0.155105	0.068589	2.4075e-13	-2.7272	down	C2 and GRAM domain-containing protein At5g50170 GN=At5g50170 OS=Arabidopsis thaliana (Mouse-ear cress) PE=2 SV=1
Dlo_006027.1.gene	2.79728	1.73067	1.52487	0.579042	0.700448	0.524873	6.15672e-06	-1.6592	down	Calcium-binding protein CML24 GN=K22F20.1 OS=Arabidopsis thaliana (Mouse-ear cress) PE=2 SV=2
Dlo_009978.1.gene	380.724	414.366	387.539	101.641	97.9281	96.6737	1.22096e-267	-2.12552	down	Calcium-binding protein PBP1 GN=F24B18.11 OS=Arabidopsis thaliana (Mouse-ear cress) PE=1 SV=1
Dlo_013638.1.gene	3.26259	4.0406	4.16157	12.5976	8.26891	7.05362	1.22989e-08	1.11395	up	Calcium-dependent protein kinase 17 GN=CPK17 OS=Arabidopsis thaliana (Mouse-ear cress) PE=2 SV=1
Dlo_005611.2.gene	3.96487	3.42066	4.46244	9.82507	8.59415	9.1305	3.48467e-13	1.06196	up	Calcium-dependent protein kinase 4 GN=CPK4 OS=Solanum tuberosum (Potato) PE=2 SV=1
Dimocarpus_longan_newGene_9707	4.45132	6.14081	7.41786	2.38872	3.86617	3.72286	7.25502e-08	-1.05444	down	Calmodulin-binding transcription activator 3 OS=Arabidopsis thaliana OX=3702 GN=CAMTA3 PE=1 SV=1
Dlo_033878.1.gene	4.54297	4.11543	4.65073	0.920673	1.06429	1.36457	1.34944e-21	-2.04948	down	Cannabidiolic acid synthase (Precursor) GN=CBDAS OS=Cannabis sativa (Hemp) PE=1 SV=1
Dlo_005689.1.gene	0.424648	0.269448	0.263287	4.12955	4.3446	4.69194	5.71959e-50	3.46359	up	Cannabidiolic acid synthase (Precursor) GN=CBDAS OS=Cannabis sativa (Hemp) PE=1 SV=1
dlo_034966.1.gene	88.0507	87.4359	95.7341	231.75	237.96	241.098	1.12856e-98	1.25125	up	CASP-like protein 1D1 GN=RCOM_0679870 OS=Ricinus communis (Castor bean) PE=2 SV=1
dlo_035133.1.gene	5.34751	4.60141	6.03535	14.3489	12.253	16.1736	7.20191e-10	1.24084	up	CASP-like protein 4B1 GN=ARALYDRAFT_321547 OS=Arabidopsis lyrata subsp. lyrata (Lyre-leaved rock-cress) PE=3 SV=1
Dimocarpus_longan_newGene_2275	2.09917	2.34747	2.53751	0.083318	0	0.159275	4.71262e-05	-2.42528	down	Cation/H(+) antiporter 15 OS=Arabidopsis thaliana OX=3702 GN=CHX15 PE=2 SV=1
Dlo_013773.1.gene	91.4046	94.6403	96.6751	31.4579	33.4466	33.8714	9.4651e-243	-1.64967	down	Cation/H(+) antiporter 18 GN=CHX18 OS=Arabidopsis thaliana (Mouse-ear cress) PE=2 SV=1
Dlo_013027.1.gene	0.100239	0.117683	0	1.87504	2.15363	1.09473	7.56293e-11	3.19269	up	Cationic peroxidase 1 (Precursor) GN=PNC1 OS=Arachis hypogaea (Peanut) PE=1 SV=2
Dlo_030387.2.gene	167.928	163.854	154.371	73.9025	69.1242	68.9211	8.79097e-152	-1.32963	down	CBL-interacting serine/threonine-protein kinase 9 OS=Arabidopsis thaliana (Mouse-ear cress) PE=1 SV=2
Dlo_030386.1.gene	23.3437	23.1967	21.8478	11.4517	10.0113	11.2282	8.54468e-14	-1.17691	down	CBL-interacting serine/threonine-protein kinase 9 OS=Arabidopsis thaliana (Mouse-ear cress) PE=1 SV=2
Dlo_025835.1.gene	2.47199	3.75747	1.78617	0.446913	0.5026	0.750045	2.27547e-06	-1.98891	down	CBS domain-containing protein CBSX3, mitochondrial (Precursor) GN=CBSX3 OS=Arabidopsis thaliana (Mouse-ear cress) PE=1 SV=1
Dlo_000728.1.gene	1.97678	2.94758	1.47488	6.85945	9.06144	5.60862	0.000372364	1.39844	up	CDP-diacylglycerol--glycerol-3-phosphate 3-phosphatidyltransferase, putative [Theobroma cacao]
Dlo_032600.1.gene	19.8219	19.5315	21.3017	9.28988	10.1561	9.98996	1.08591e-13	-1.15575	down	Cell wall / vacuolar inhibitor of fructosidase 1 (Precursor) GN=T2J15.13 OS=Arabidopsis thaliana (Mouse-ear cress) PE=1 SV=1
Dimocarpus_longan_newGene_10844	1.66902	1.87238	1.60165	0.67183	0.859615	0.727988	1.13882e-10	-1.26914	down	Cellulose synthase-like protein G2 OS=Arabidopsis thaliana OX=3702 GN=CSLG2 PE=2 SV=1
Dlo_024289.1.gene	11.1757	11.4664	11.3637	3.05726	3.08197	2.41888	1.16643e-12	-1.97318	down	Chaperone protein dnaJ 11, chloroplastic (Precursor) GN=T19K4.170 OS=Arabidopsis thaliana (Mouse-ear cress) PE=1 SV=2
Dlo_024290.1.gene	25.0651	28.6256	23.3641	4.71394	8.12335	4.55911	7.25133e-22	-2.179	down	Chaperone protein dnaJ 11, chloroplastic (Precursor) GN=T19K4.170 OS=Arabidopsis thaliana (Mouse-ear cress) PE=1 SV=2
Dlo_020356.1.gene	91.7465	94.476	93.7239	38.7938	38.6715	39.2919	4.18007e-72	-1.3896	down	Chaperone protein dnaJ 11, chloroplastic (Precursor) GN=T19K4.170 OS=Arabidopsis thaliana (Mouse-ear cress) PE=1 SV=2
Dlo_018842.1.gene	132.191	129.344	120.934	60.6239	61.2193	63.5561	1.9733e-81	-1.17688	down	Chaperone protein dnaJ 49 OS=Arabidopsis thaliana (Mouse-ear cress) PE=2 SV=2
Dlo_028027.1.gene	7.64354	10.5358	8.44959	2.61932	2.40917	1.89967	6.11834e-12	-1.93392	down	Chaperone protein dnaJ 6 GN=MOJ9.8 OS=Arabidopsis thaliana (Mouse-ear cress) PE=2 SV=1
Dlo_006393.1.gene	47.6576	46.745	49.5479	27.5498	22.21	26.8832	1.32987e-25	-1.03453	down	Chaperonin-like RbcX protein isoform 1 [Theobroma cacao]
Dlo_024797.1.gene	137.545	141.459	142.486	15.7786	14.984	14.7673	0	-3.33628	down	Chitin-inducible gibberellin-responsive protein 1 GN=P0006G05.102 OS=Oryza sativa subsp. japonica (Rice) PE=2 SV=1
Dlo_010810.1.gene	3.79366	3.62524	3.86035	9.98762	12.0969	13.9341	5.97552e-08	1.45301	up	CLE27p (Precursor) GN=CLE27 OS=Arabidopsis thaliana (Mouse-ear cress) PE=2 SV=1
Dlo_004302.1.gene	4.11504	4.16827	3.20565	1.30775	1.37873	0.944805	8.73927e-17	-1.73323	down	COBRA-like protein 4 (Precursor) GN=COBL4 OS=Arabidopsis thaliana (Mouse-ear cress) PE=2 SV=2
Dlo_021330.1.gene	0.423446	0.367109	0.27905	1.47713	1.21186	1.49634	4.58045e-07	1.65615	up	conserved hypothetical protein [Ricinus communis]
Dlo_032500.1.gene	6.43238	6.97151	8.65788	17.1329	19.9311	15.9943	1.80042e-09	1.09778	up	conserved hypothetical protein [Ricinus communis]
Dlo_024886.1.gene	3.95362	1.04005	1.73952	4.75392	6.83917	7.4592	0.00260272	1.18623	up	conserved hypothetical protein [Ricinus communis]
Dlo_020129.1.gene	19.4491	19.2402	20.071	48.4029	46.8877	49.8601	1.98384e-47	1.1631	up	conserved hypothetical protein [Ricinus communis]
Dlo_027547.1.gene	51.7606	60.8884	55.2932	205.187	190.509	220.45	1.89583e-90	1.72962	up	conserved hypothetical protein [Ricinus communis]
Dlo_010207.1.gene	37.0327	35.7172	35.3465	78.8119	76.7132	84.468	2.65729e-42	1.01088	up	conserved hypothetical protein [Ricinus communis]
Dlo_003810.1.gene	7.47598	7.60132	6.65673	29.1583	24.8386	24.9965	2.31731e-34	1.69826	up	conserved hypothetical protein [Ricinus communis]
Dlo_013698.1.gene	21.3333	34.7872	18.4975	10.5665	9.07991	8.80176	1.64142e-10	-1.45836	down	conserved hypothetical protein [Ricinus communis]
Dlo_000013.1.gene	1.24562	0.639649	1.70319	8.31098	7.92047	8.87292	1.03158e-11	2.40198	up	conserved hypothetical protein [Ricinus communis]
Dlo_007197.1.gene	6.54547	5.18613	5.76001	13.9109	12.1999	12.9737	6.60551e-12	1.00516	up	conserved hypothetical protein [Ricinus communis]
Dlo_005577.1.gene	71.4574	77.9271	73.2586	37.0395	31.0457	33.8691	3.22637e-59	-1.25454	down	Copper chaperone for superoxide dismutase, chloroplastic/cytosolic (Precursor) GN=CCS OS=Arabidopsis thaliana (Mouse-ear cress) PE=1 SV=1
Dlo_027693.1.gene	116.179	119.452	119.677	350.863	343.643	361.662	1.76437e-255	1.43449	up	Copper transport protein ATX1 GN=ATX1 OS=Arabidopsis thaliana (Mouse-ear cress) PE=1 SV=1
Dlo_012243.1.gene	1.27469	1.3388	2.1918	4.63781	5.03288	4.92911	2.31402e-09	1.40438	up	Crocetin glucosyltransferase, chloroplastic (Precursor) GN=UGT75L6 OS=Gardenia jasminoides (Cape jasmine) PE=1 SV=1
Dlo_023329.1.gene	3.93487	3.43478	4.04013	10.9398	10.5436	8.72	1.71178e-21	1.25154	up	Cryptochrome DASH, chloroplastic/mitochondrial (Precursor) GN=F6A4.60 OS=Arabidopsis thaliana (Mouse-ear cress) PE=1 SV=2
Dlo_007923.1.gene	0.178408	0	0.195352	1.78711	2.27088	1.62716	5.615e-07	2.55466	up	Cucumber peeling cupredoxin OS=Cucumis sativus (Cucumber) PE=1 SV=3
Dlo_008466.1.gene	9.53726	9.7662	9.17515	5.7833	4.4939	5.01854	3.18434e-13	-1.01357	down	Cyclic dof factor 2 GN=MIJ24.16 OS=Arabidopsis thaliana (Mouse-ear cress) PE=1 SV=2
Dlo_010347.1.gene	20.9485	20.1989	20.0083	10.5388	11.0923	11.7121	2.46208e-27	-1.00476	down	Cyclic dof factor 3 GN=F1P2.50 OS=Arabidopsis thaliana (Mouse-ear cress) PE=1 SV=2
Dlo_006095.1.gene	14.4319	16.1666	16.567	10.5876	6.80016	6.45661	1.12531e-08	-1.08351	down	Cyclin-P3-1 OS=Oryza sativa subsp. japonica (Rice) PE=3 SV=1
Dlo_014330.1.gene	8.56387	9.17746	7.87952	27.9074	20.3611	24.6224	1.104e-17	1.34344	up	Cyclin-U4-1 GN=CYCU4-1 OS=Arabidopsis thaliana (Mouse-ear cress) PE=1 SV=1
Dlo_015369.1.gene	0.138921	0.088619	0.125975	1.73548	1.32496	0.686226	1.44863e-10	2.66507	up	Cysteine-rich receptor-like protein kinase 1 (Precursor) GN=F14D16.24 OS=Arabidopsis thaliana (Mouse-ear cress) PE=2 SV=2
Dlo_031227.2.gene	2.08636	1.1807	1.48696	0	0	0	4.21696e-26	-5.25007	down	Cysteine-rich receptor-like protein kinase 10 (Precursor) GN=F21P8.70 OS=Arabidopsis thaliana (Mouse-ear cress) PE=1 SV=3
Dlo_018037.1.gene	0.327259	0.615695	0.272248	0.986323	0.726339	1.22677	0.00741071	1.01029	up	Cysteine-rich receptor-like protein kinase 10 (Precursor) GN=F21P8.70 OS=Arabidopsis thaliana (Mouse-ear cress) PE=1 SV=3
Dimocarpus_longan_newGene_1571	2.07946	1.7692	1.77705	0.30283	0.130479	0.05537	7.19975e-15	-2.8412	down	Cysteine-rich receptor-like protein kinase 10 OS=Arabidopsis thaliana OX=3702 GN=CRK10 PE=1 SV=3
Dlo_018217.1.gene	33.146	37.3901	32.7813	5.49322	5.73543	4.34333	1.07077e-98	-2.81544	down	Cysteine-rich repeat secretory protein 38 (Precursor) GN=CRRSP38 OS=Arabidopsis thaliana (Mouse-ear cress) PE=2 SV=1
Dlo_012889.1.gene	98.953	91.2499	97.9923	44.843	43.0722	45.915	7.67942e-96	-1.2382	down	Cytochrome b561 and DOMON domain-containing protein At5g35735 (Precursor) GN=At5g35735 OS=Arabidopsis thaliana (Mouse-ear cress) PE=2 SV=1
Dlo_016142.1.gene	3.38795	2.67481	2.27039	0.665547	1.10705	1.38036	6.21782e-05	-1.40575	down	Cytochrome c oxidase subunit 2 GN=COX2 OS=Glycine max (Soybean) PE=3 SV=2
Dlo_017269.1.gene	2.0731	1.25632	1.71365	3.5378	3.9459	3.97365	2.14759e-05	1.00306	up	Cytochrome P450 704C1 GN=CYP704C1 OS=Pinus taeda (Loblolly pine) PE=2 SV=1
Dlo_007121.1.gene	1.99998	1.86502	1.41322	1.21281	0.440104	0.476701	0.000448122	-1.28479	down	Cytochrome P450 71A26 GN=CYP71A26 OS=Arabidopsis thaliana (Mouse-ear cress) PE=3 SV=1
Dlo_017059.1.gene	30.8292	28.0278	24.533	10.9363	11.1617	12.7662	8.05939e-41	-1.38254	down	Cytochrome P450 71D11 (Fragment) GN=CYP71D11 OS=Lotus japonicus (Lotus corniculatus var. japonicus) PE=2 SV=1
Dlo_007973.1.gene	2.07709	1.35716	1.90287	4.7036	4.38591	3.46066	0.000176878	1.03354	up	Cytochrome P450 71D9 GN=CYP71D9 OS=Glycine max (Soybean) PE=2 SV=1
Dlo_000328.1.gene	143.001	134.905	139.63	15.5243	16.1496	17.2919	0	-3.21983	down	Cytochrome P450 81E8 {ECO:0000303|PubMed:14617078} OS=Medicago truncatula (Barrel medic) PE=2 SV=1
Dlo_000153.1.gene	0.58836	0.808657	0.940194	3.47691	3.52727	4.28888	4.74589e-11	1.97953	up	Cytochrome P450 82A3 GN=CYP82A3 OS=Glycine max (Soybean) PE=2 SV=1
Dlo_024151.1.gene	1.29608	1.24719	1.08269	0.744964	0.524601	0.112598	0.00369371	-1.28521	down	Cytochrome P450 87A3 GN=OSJNBa0088I22.16 OS=Oryza sativa subsp. japonica (Rice) PE=2 SV=3
Dlo_029722.1.gene	17.0862	16.1839	15.3191	8.37411	8.2101	9.50522	1.00508e-21	-1.02405	down	Cytochrome P450 89A2 GN=F13O11.20 OS=Arabidopsis thaliana (Mouse-ear cress) PE=2 SV=2
Dlo_032846.1.gene	4.58012	4.31221	4.72666	10.7568	11.8713	11.1379	3.41014e-19	1.1569	up	Cytochrome P450 94A1 GN=CYP94A1 OS=Vicia sativa (Spring vetch) PE=2 SV=2
Dlo_032545.2.gene	26.1285	24.3005	23.8425	2.84023	3.38475	2.84488	6.00006e-166	-3.13605	down	Cytochrome P450 94C1 GN=CYP94C1 OS=Arabidopsis thaliana (Mouse-ear cress) PE=2 SV=1
Dlo_024558.1.gene	26.3217	34.7595	32.4786	10.0191	11.5286	12.2851	1.44801e-28	-1.57987	down	Cytochrome P450 98A2 GN=CYP98A2 OS=Glycine max (Soybean) PE=2 SV=1
Dlo_033112.1.gene	4.23481	4.99702	5.34635	1.12223	1.40929	1.46294	1.57277e-20	-1.93425	down	Cytochrome P450 CYP72A219 OS=Panax ginseng (Korean ginseng) PE=2 SV=1
Dlo_004631.1.gene	1.0371	1.32571	0.760812	3.34685	2.97589	3.67873	4.15126e-05	1.38608	up	Cytosolic sulfotransferase 14 GN=MOJ9.17 OS=Arabidopsis thaliana (Mouse-ear cress) PE=2 SV=1
Dlo_007467.1.gene	0.382052	0.451482	0.209368	1.63905	1.91801	1.10336	9.79585e-05	1.65953	up	Cytosolic sulfotransferase 15 GN=MOJ9.18 OS=Arabidopsis thaliana (Mouse-ear cress) PE=1 SV=1
Dlo_029251.1.gene	5.05866	4.64902	5.5869	0.100066	0.298462	0.379706	8.26378e-35	-4.00141	down	Cytosolic sulfotransferase 15 GN=MOJ9.18 OS=Arabidopsis thaliana (Mouse-ear cress) PE=1 SV=1
Dlo_005616.1.gene	6.81585	5.94743	9.29151	0	0	0	4.11514e-39	-6.11007	down	Dehydration-responsive element-binding protein 1A GN=At4g25480 OS=Arabidopsis thaliana (Mouse-ear cress) PE=1 SV=2
Dlo_007317.1.gene	6.20291	6.67318	6.29759	3.33957	3.46729	2.16714	2.47614e-06	-1.16776	down	Dehydration-responsive element-binding protein 1B GN=M7J2.140 OS=Arabidopsis thaliana (Mouse-ear cress) PE=2 SV=2
Dlo_028757.1.gene	6.31708	6.20311	5.81199	0	0	0	2.37444e-33	-5.73829	down	Dehydration-responsive element-binding protein 1F OS=Oryza sativa subsp. japonica (Rice) PE=3 SV=1
Dlo_028379.1.gene	625.383	642.39	616.708	266.396	233.828	233.923	1.04755e-190	-1.49198	down	Dehydrin ERD14 OS=Arabidopsis thaliana (Mouse-ear cress) PE=1 SV=1
Dlo_019590.1.gene	55.7868	56.1291	55.7038	28.1709	27.9703	26.0994	8.59634e-106	-1.15939	down	DENN domain and WD repeat-containing protein SCD1 {ECO:0000305} OS=Arabidopsis thaliana (Mouse-ear cress) PE=1 SV=1
Dlo_032379.1.gene	3.97016	5.60018	5.87493	13.7755	13.4079	13.5199	2.25317e-16	1.23919	up	DENN domain and WD repeat-containing protein SCD1 {ECO:0000305} OS=Arabidopsis thaliana (Mouse-ear cress) PE=1 SV=1
Dlo_012130.1.gene	184.659	187.188	181.579	47.7335	42.1173	47.2353	4.10019e-273	-2.14098	down	DeSI-like protein At4g17486 GN=At4g17486 OS=Arabidopsis thaliana (Mouse-ear cress) PE=2 SV=1
Dlo_029809.2.gene	3.65913	3.33975	3.06172	1.63134	1.57161	1.95532	0.00223917	-1.01808	down	Dirigent protein 6 (Precursor) GN=DIR6 OS=Arabidopsis thaliana (Mouse-ear cress) PE=1 SV=1
Dlo_004923.1.gene	4.23911	3.73969	3.66125	14.2902	15.1176	13.9885	1.81737e-36	1.7348	up	Disease resistance protein At4g27190 GN=At4g27190 OS=Arabidopsis thaliana (Mouse-ear cress) PE=2 SV=1
Dlo_012732.3.gene	1.58779	1.26455	1.22428	0.97894	0.699307	0.388029	0.000279069	-1.04001	down	Disease resistance protein At4g27190 GN=At4g27190 OS=Arabidopsis thaliana (Mouse-ear cress) PE=2 SV=1
Dlo_005245.3.gene	1.36953	1.12653	1.18276	0.645907	0.55187	0.673469	1.87582e-08	-1.07518	down	Disease resistance protein At4g27190 GN=At4g27190 OS=Arabidopsis thaliana (Mouse-ear cress) PE=2 SV=1
Dimocarpus_longan_newGene_4971	1.6907	1.28684	1.44655	0.504087	0.480907	0.599679	0.00020579	-1.41367	down	Disease resistance protein RML1B OS=Arabidopsis thaliana OX=3702 GN=RLM1B PE=2 SV=1
Dlo_020980.1.gene	1.52695	1.55561	1.2287	0.550737	0.821112	0.882579	0.000363909	-1.00644	down	Disease resistance protein RPP13 GN=RPP13 OS=Arabidopsis thaliana (Mouse-ear cress) PE=2 SV=2
Dlo_007615.1.gene	8.25671	7.60434	7.25601	2.79345	3.66639	3.15833	7.68066e-15	-1.36541	down	Disease resistance protein RPS4 {ECO:0000303|PubMed:10571887} OS=Arabidopsis thaliana (Mouse-ear cress) PE=1 SV=1
Dlo_022488.1.gene	21.474	17.3829	17.1881	7.30626	7.87073	7.84838	6.70125e-41	-1.40714	down	Disease resistance protein RPS4 {ECO:0000303|PubMed:19519800} OS=Arabidopsis thaliana (Mouse-ear cress) PE=2 SV=1
Dimocarpus_longan_newGene_8578	0.93478	0.611046	0.496952	0.325388	0.10563	0.130669	8.07047e-05	-1.64964	down	Disease resistance-like protein DSC1 OS=Arabidopsis thaliana OX=3702 GN=DSC1 PE=1 SV=1
Dlo_008089.1.gene	7.44816	7.2096	7.94331	28.6416	27.031	28.1255	5.7186e-76	1.74167	up	DNA-damage-repair/toleration protein DRT100 (Precursor) OS=Arabidopsis thaliana (Mouse-ear cress) PE=2 SV=2
Dlo_020613.1.gene	32.4144	31.4098	29.8664	1.58206	1.93751	2.355	9.45489e-268	-4.09142	down	DnaJ protein ERDJ3A (Precursor) GN=T16O11.7 OS=Arabidopsis thaliana (Mouse-ear cress) PE=1 SV=1
Dlo_013120.1.gene	8.20416	6.62563	7.96053	0.681429	0.175054	0.574789	1.21728e-16	-3.45778	down	DnaJ protein ERDJ3A (Precursor) GN=T16O11.7 OS=Arabidopsis thaliana (Mouse-ear cress) PE=1 SV=1
Dlo_014044.1.gene	241.824	236.032	235.091	13.5191	11.004	13.4191	0	-4.33679	down	DnaJ protein ERDJ3B (Precursor) GN=F26K9.30 OS=Arabidopsis thaliana (Mouse-ear cress) PE=1 SV=1
Dlo_007708.2.gene	16.6587	17.007	12.7496	4.59145	9.79566	6.91438	7.87431e-09	-1.2173	down	DnaJ protein homolog 2 (Precursor) GN=LDJ2 OS=Allium porrum (Leek) PE=2 SV=1
Dlo_030349.1.gene	45.7011	43.7859	39.7002	17.89	15.4004	16.9589	2.82247e-51	-1.48366	down	Dof zinc finger protein DOF3.7 GN=F21F14.20 OS=Arabidopsis thaliana (Mouse-ear cress) PE=1 SV=2
Dlo_015255.1.gene	15.6544	15.5394	12.6999	34.1141	32.1448	37.295	9.35368e-29	1.09422	up	Double-stranded RNA-binding protein 4 GN=B1090H08.31 OS=Oryza sativa subsp. japonica (Rice) PE=2 SV=1
Dlo_004503.1.gene	4.57646	6.79944	5.51248	19.1141	14.6181	16.8326	6.74613e-12	1.39656	up	E3 ubiquitin-protein ligase ATL23 GN=ATL23 OS=Arabidopsis thaliana (Mouse-ear cress) PE=1 SV=2
Dlo_026206.1.gene	294.045	291.404	282.839	79.9731	83.1641	82.0481	0	-1.95632	down	E3 ubiquitin-protein ligase RING1-like GN=At3g19950 OS=Arabidopsis thaliana (Mouse-ear cress) PE=1 SV=1
Dlo_024839.1.gene	6.72113	7.49118	6.82142	0.452064	0.85074	1.06279	3.17445e-31	-3.09832	down	EID1-like F-box protein 3 GN=EDL3 OS=Arabidopsis thaliana (Mouse-ear cress) PE=2 SV=1
Dlo_027767.1.gene	16.6075	16.3082	14.8176	41.2249	43.4072	38.333	7.53406e-32	1.21791	up	electron transporter, putative [Ricinus communis]
Dlo_026380.1.gene	15.5931	16.1351	17.386	5.33887	6.17713	6.61025	1.78801e-40	-1.55876	down	Embryogenesis-associated protein EMB8 GN=EMB8 OS=Picea glauca (White spruce) PE=2 SV=1
Dlo_003232.1.gene	0.692762	0.777224	0.322635	5.07423	5.3326	4.12262	1.03559e-24	2.70591	up	Endoglucanase 1 (Precursor) GN=CEL1 OS=Persea americana (Avocado) PE=2 SV=1
Dlo_009879.1.gene	97.0341	90.8983	95.9421	29.2597	32.0942	31.4283	5.95838e-211	-1.74483	down	Endoglucanase 6 (Precursor) GN=At1g64390 OS=Arabidopsis thaliana (Mouse-ear cress) PE=2 SV=2
Dlo_002627.1.gene	1.25362	1.0551	0.94434	0.339282	0.768724	0.456348	0.00255856	-1.06959	down	Endonuclease OS=Nicotiana tabacum (Common tobacco) PE=2 SV=1
Dlo_004179.1.gene	0.780297	1.025	0.883323	0.384157	0.20763	0.151254	6.64959e-05	-1.64817	down	Endonuclease OS=Nicotiana tabacum (Common tobacco) PE=2 SV=1
Dlo_019632.1.gene	28.0331	31.9019	29.4823	10.6461	13.1775	12.161	1.32278e-45	-1.43838	down	Epoxide hydrolase 2 [Gossypium arboreum]
dlo_038561.1.gene	0.821846	0.436708	0.124904	1.34973	2.03481	1.69744	0.00228508	1.41136	up	Epoxide hydrolase 3 [Gossypium arboreum]
Dlo_009842.1.gene	1.32096	2.10351	3.54948	5.80323	7.20326	5.52451	3.25615e-05	1.19191	up	Ethylene-responsive transcription factor CRF2 GN=F9D16.220 OS=Arabidopsis thaliana (Mouse-ear cress) PE=1 SV=1
Dlo_028566.1.gene	0.738336	0.202512	0.106761	5.11029	6.35522	6.97431	1.26391e-19	3.40212	up	Ethylene-responsive transcription factor ERF012 GN=ERF012 OS=Arabidopsis thaliana (Mouse-ear cress) PE=2 SV=1
Dlo_017387.1.gene	13.0148	9.9266	12.1508	0.61961	0.174338	0	3.70405e-06	-2.72878	down	Ethylene-responsive transcription factor ERF017 GN=ERF017 OS=Arabidopsis thaliana (Mouse-ear cress) PE=2 SV=1
Dlo_014747.1.gene	1.93127	2.60547	1.97685	0.169458	0	0	6.19952e-12	-3.54281	down	Ethylene-responsive transcription factor ERF021 GN=ERF021 OS=Arabidopsis thaliana (Mouse-ear cress) PE=2 SV=1
Dlo_015669.1.gene	2.23021	1.78204	2.36547	8.52247	5.80378	6.1079	6.3853e-07	1.43426	up	Ethylene-responsive transcription factor ERF023 GN=ERF023 OS=Arabidopsis thaliana (Mouse-ear cress) PE=2 SV=1
Dlo_007316.1.gene	9.01551	10.4752	9.44248	2.55119	2.97626	2.78241	1.67997e-18	-1.86593	down	Ethylene-responsive transcription factor ERF025 GN=ERF025 OS=Arabidopsis thaliana (Mouse-ear cress) PE=2 SV=1
Dlo_005618.1.gene	35.6379	40.2865	40.5905	4.51281	4.10704	5.00464	3.62489e-126	-3.18162	down	Ethylene-responsive transcription factor ERF025 GN=ERF025 OS=Arabidopsis thaliana (Mouse-ear cress) PE=2 SV=1
Dlo_004486.1.gene	16.0641	13.8039	15.3556	3.0295	3.08958	3.15021	1.41044e-71	-2.38581	down	Ethylene-responsive transcription factor ERF053 GN=ERF053 OS=Arabidopsis thaliana (Mouse-ear cress) PE=2 SV=1
Dlo_009877.1.gene	86.6901	88.1365	83.7031	43.0638	42.1689	44.2213	1.89255e-75	-1.12987	down	Ethylene-responsive transcription factor ERF061 GN=ERF061 OS=Arabidopsis thaliana (Mouse-ear cress) PE=2 SV=1
Dlo_033261.1.gene	56.4034	57.2746	62.7483	20.5817	23.0771	20.8641	2.47297e-71	-1.57675	down	Ethylene-responsive transcription factor ERF105 GN=ERF105 OS=Arabidopsis thaliana (Mouse-ear cress) PE=2 SV=1
Dlo_033262.1.gene	28.0113	29.9545	25.8952	123.415	118.166	119.226	1.65357e-142	1.95981	up	Ethylene-responsive transcription factor ERF106 GN=ERF106 OS=Arabidopsis thaliana (Mouse-ear cress) PE=2 SV=1
Dlo_031750.1.gene	3.75549	3.46697	3.67628	0.747141	1.33748	0.381719	4.63202e-09	-2.04291	down	Ethylene-responsive transcription factor ERF109 GN=ERF109 OS=Arabidopsis thaliana (Mouse-ear cress) PE=1 SV=1
Dlo_007513.1.gene	95.1495	99.4362	104.7	20.6796	22.9309	21.8269	3.05597e-252	-2.32157	down	Ethylene-responsive transcription factor ERF110 GN=ERF110 OS=Arabidopsis thaliana (Mouse-ear cress) PE=2 SV=2
Dlo_029125.1.gene	126.099	133.995	134.442	26.8652	28.4487	28.6426	0	-2.36192	down	Ethylene-responsive transcription factor ERF110 GN=ERF110 OS=Arabidopsis thaliana (Mouse-ear cress) PE=2 SV=2
Dlo_023983.1.gene	27.6221	30.0724	27.4349	9.21658	11.4282	8.80107	1.27783e-40	-1.64616	down	Ethylene-responsive transcription factor ERF114 GN=ERF114 OS=Arabidopsis thaliana (Mouse-ear cress) PE=2 SV=1
Dlo_023755.1.gene	1.23612	1.52387	3.96452	8.59623	4.36422	8.07104	0.000264005	1.34646	up	Ethylene-responsive transcription factor WIN1 GN=F9L1.31 OS=Arabidopsis thaliana (Mouse-ear cress) PE=2 SV=1
Dlo_026303.1.gene	1.79116	0.739071	1.74277	4.5691	4.13879	4.46589	4.12886e-06	1.38661	up	Eugenol synthase 1 GN=EGS1 OS=Ocimum basilicum (Sweet basil) PE=1 SV=1
Dlo_002544.1.gene	18.5757	20.2942	22.1826	7.1018	8.34597	9.20574	1.12672e-37	-1.43229	down	Exocyst complex component EXO70A1 GN=EXO70A1 OS=Arabidopsis thaliana (Mouse-ear cress) PE=1 SV=1
dlo_035507.1.gene	10.0231	9.37845	11.9679	1.54556	2.08654	1.70061	2.03791e-31	-2.5797	down	Expansin-A11 (Precursor) OS=Arabidopsis thaliana (Mouse-ear cress) PE=2 SV=1
Dlo_032718.1.gene	3.22719	3.42406	4.07449	1.62786	1.42912	1.32493	1.37605e-05	-1.31439	down	Expansin-A15 (Precursor) GN=T17M13.26 OS=Arabidopsis thaliana (Mouse-ear cress) PE=2 SV=2
Dlo_007693.1.gene	224.678	224.299	231.227	84.6856	89.2341	96.4769	1.07869e-135	-1.46281	down	Expansin-A4 (Precursor) GN=F17A14.7 OS=Arabidopsis thaliana (Mouse-ear cress) PE=1 SV=1
Dlo_013831.2.gene	10.4812	11.4613	10.907	30.4672	29.8382	23.8994	2.50969e-22	1.20749	up	Expansin-A9 (Precursor) GN=T1E22_20 OS=Arabidopsis thaliana (Mouse-ear cress) PE=2 SV=1
Dlo_024180.1.gene	42.3099	37.9913	44.1302	117.433	110.121	113.385	6.52775e-77	1.31392	up	Expansin-like A1 (Precursor) GN=F16L2_180 OS=Arabidopsis thaliana (Mouse-ear cress) PE=2 SV=1
Dlo_017086.1.gene	40.1821	40.3474	42.3848	122.136	127.25	135.532	2.67332e-133	1.50708	up	Fasciclin-like arabinogalactan protein 1 (Precursor) GN=FLA1 OS=Arabidopsis thaliana (Mouse-ear cress) PE=1 SV=1
Dlo_003600.1.gene	17.851	20.3277	22.4387	67.4992	63.2499	54.5471	8.72999e-46	1.46392	up	Fasciclin-like arabinogalactan protein 14 (Precursor) GN=FLA14 OS=Arabidopsis thaliana (Mouse-ear cress) PE=2 SV=1
Dlo_003601.1.gene	9.22862	12.3419	12.9472	28.5807	26.2826	22.4796	8.38758e-12	1.01265	up	Fasciclin-like arabinogalactan protein 14 (Precursor) GN=FLA14 OS=Arabidopsis thaliana (Mouse-ear cress) PE=2 SV=1
Dlo_021579.1.gene	1.08018	1.7422	2.31841	7.45347	3.67015	2.46712	0.00290511	1.12824	up	Fasciclin-like arabinogalactan protein 3 (Precursor) GN=FLA3 OS=Arabidopsis thaliana (Mouse-ear cress) PE=2 SV=1
Dlo_021578.1.gene	12.836	15.9793	15.6519	51.9497	45.7866	38.1528	8.2346e-33	1.45834	up	Fasciclin-like arabinogalactan protein 3 (Precursor) GN=FLA3 OS=Arabidopsis thaliana (Mouse-ear cress) PE=2 SV=1
Dlo_019474.1.gene	50.1344	46.1814	53.3018	131.554	127.896	133.882	6.84199e-77	1.25521	up	Fasciclin-like arabinogalactan protein 7 (Precursor) GN=FLA7 OS=Arabidopsis thaliana (Mouse-ear cress) PE=1 SV=1
Dlo_004447.1.gene	31.7101	30.7933	34.1891	70.2089	74.5312	76.2008	5.52244e-53	1.05305	up	Fasciclin-like arabinogalactan protein 8 (Precursor) GN=FLA8 OS=Arabidopsis thaliana (Mouse-ear cress) PE=1 SV=1
Dlo_022913.1.gene	54.5079	57.063	57.7698	29.0171	32.3266	27.3084	8.91551e-42	-1.06424	down	F-box protein At1g30200 GN=At1g30200 OS=Arabidopsis thaliana (Mouse-ear cress) PE=2 SV=1
Dlo_019484.1.gene	0.940693	0.939675	0.73557	2.21002	2.45931	2.43418	4.42803e-05	1.20784	up	F-box protein At3g07870 GN=At3g07870 OS=Arabidopsis thaliana (Mouse-ear cress) PE=2 SV=1
Dlo_002234.1.gene	1.41358	1.73857	1.54642	0.787234	0.725857	0.574945	0.000904477	-1.16861	down	F-box protein At5g07610 GN=At5g07610 OS=Arabidopsis thaliana (Mouse-ear cress) PE=2 SV=1
Dlo_014742.1.gene	2.20766	1.68096	1.87705	0.892891	0.849591	0.876835	0.000394048	-1.1659	down	F-box protein CPR30 GN=CPR30 OS=Arabidopsis thaliana (Mouse-ear cress) PE=1 SV=2
Dlo_006473.1.gene	56.5996	48.6614	51.2129	15.1266	12.157	16.5622	6.46602e-71	-1.94974	down	F-box protein PP2-B15 GN=PP2B15 OS=Arabidopsis thaliana (Mouse-ear cress) PE=2 SV=2
Dlo_011187.1.gene	50.6694	45.827	43.7866	12.5018	12.4694	15.285	4.99184e-56	-1.91488	down	F-box protein SKIP27 GN=SKIP27 OS=Arabidopsis thaliana (Mouse-ear cress) PE=1 SV=2
Dlo_012597.1.gene	3.06563	3.46969	3.17923	8.30087	7.74053	6.78573	2.09717e-09	1.07156	up	F-box protein SKIP8 GN=SKIP8 OS=Arabidopsis thaliana (Mouse-ear cress) PE=1 SV=1
dlo_037270.1.gene	1.5926	1.979	2.7891	0.583988	0.522949	1.15972	3.08642e-05	-1.46657	down	F-box/kelch-repeat protein At1g51550 GN=At1g51550 OS=Arabidopsis thaliana (Mouse-ear cress) PE=2 SV=1
Dlo_015202.1.gene	15.2306	17.0053	16.3021	2.51523	2.60386	2.76579	1.62009e-112	-2.72474	down	F-box/kelch-repeat protein At1g80440 GN=At1g80440 OS=Arabidopsis thaliana (Mouse-ear cress) PE=2 SV=1
Dlo_015201.1.gene	10.3566	11.5575	10.9095	1.66576	1.87095	1.82863	4.88307e-52	-2.67517	down	F-box/kelch-repeat protein At1g80440 GN=At1g80440 OS=Arabidopsis thaliana (Mouse-ear cress) PE=2 SV=1
Dlo_021544.1.gene	9.57818	9.53495	10.3009	22.109	22.1461	22.7479	3.865e-25	1.04424	up	F-box/kelch-repeat protein At5g26960 GN=At5g26960 OS=Arabidopsis thaliana (Mouse-ear cress) PE=2 SV=1
Dlo_012466.1.gene	1.85196	2.56149	2.70503	0.803885	1.49728	1.20241	0.000552541	-1.07989	down	F-box/kelch-repeat protein SKIP11 GN=SKIP11 OS=Arabidopsis thaliana (Mouse-ear cress) PE=1 SV=2
Dlo_019226.1.gene	0.561005	0.655604	0.223777	2.88153	2.51807	2.31702	4.85565e-13	2.11442	up	Ferric reduction oxidase 8, mitochondrial (Precursor) GN=FRO8 OS=Arabidopsis thaliana (Mouse-ear cress) PE=2 SV=1
Dlo_026980.1.gene	75.5929	72.8746	74.6193	8.52168	8.988	8.78875	0	-3.21152	down	Flavonoid 3&apos;-monooxygenase GN=CYP75B2 OS=Petunia hybrida (Petunia) PE=2 SV=1
Dlo_024557.1.gene	25.2404	29.6816	26.571	9.76343	8.83741	9.86455	2.99252e-46	-1.63405	down	Flavonoid 3&apos;-monooxygenase GN=CYP75B2 OS=Petunia hybrida (Petunia) PE=2 SV=1
dlo_036136.1.gene	98.3159	103.169	92.8886	14.7683	13.7094	15.2822	0	-2.87402	down	Flavonoid 3&apos;-monooxygenase GN=CYP75B2 OS=Petunia hybrida (Petunia) PE=2 SV=1
Dlo_015741.1.gene	2.64237	2.82395	2.45665	0.193523	0.175844	0.271174	4.28941e-26	-3.38463	down	Flavonoid 3&apos;-monooxygenase GN=CYP75B2 OS=Petunia hybrida (Petunia) PE=2 SV=1
dlo_038644.1.gene	1878.61	1929.81	1917.76	221.839	223.267	228.286	0	-3.22019	down	Flavonoid 3&apos;-monooxygenase GN=F13G24.190 OS=Arabidopsis thaliana (Mouse-ear cress) PE=1 SV=1
Dlo_004094.1.gene	51.3837	52.4205	56.2545	138.565	136.029	140.053	5.88161e-115	1.23537	up	Formin-like protein 18 [Theobroma cacao]
Dlo_024105.1.gene	5.18466	5.26154	3.27114	0.421035	0.595026	0.973243	5.68156e-18	-2.67851	down	Galactinol synthase 2 GN=GOLS2 OS=Solanum lycopersicum (Tomato) PE=2 SV=1
Dlo_003721.1.gene	4.21712	3.31364	4.52947	0.527889	0.276513	0.254681	1.17956e-23	-3.23368	down	Galactinol synthase 2 GN=GOLS2 OS=Solanum lycopersicum (Tomato) PE=2 SV=1
Dlo_024097.1.gene	22.2561	25.2449	23.9463	3.52779	2.2431	2.08941	3.2653e-92	-3.23308	down	Galactinol synthase 2 GN=GOLS2 OS=Solanum lycopersicum (Tomato) PE=2 SV=1
Dlo_002749.1.gene	18.2771	15.2182	17.7596	2.62612	2.02157	2.23314	2.31215e-28	-2.84664	down	Galactinol synthase 3 GN=GOLS3 OS=Arabidopsis thaliana (Mouse-ear cress) PE=1 SV=1
Dlo_028813.1.gene	14.5084	17.7904	19.5089	36.1826	41.0128	39.1597	1.43973e-17	1.02154	up	GATA transcription factor 2 GN=GATA2 OS=Arabidopsis thaliana (Mouse-ear cress) PE=2 SV=1
Dlo_007862.1.gene	24.8815	27.8327	23.1657	106.262	101.477	105.214	5.35919e-150	1.90017	up	GATA transcription factor 8 GN=GATA8 OS=Arabidopsis thaliana (Mouse-ear cress) PE=2 SV=1
Dlo_032468.1.gene	9.87352	10.9895	11.9459	27.267	26.6525	28.5362	3.58503e-11	1.16498	up	Gb:AAF02129.1, putative [Theobroma cacao]
Dlo_018835.1.gene	811.257	732.353	733.183	137.396	140.506	152.256	0	-2.53369	down	GDSL esterase/lipase 1 (Precursor) GN=GLIP1 OS=Arabidopsis thaliana (Mouse-ear cress) PE=1 SV=1
Dlo_010343.1.gene	1.04961	1.22504	1.11901	4.66793	3.67112	4.10147	6.69555e-12	1.65002	up	GDSL esterase/lipase At1g74460 (Precursor) GN=At1g74460 OS=Arabidopsis thaliana (Mouse-ear cress) PE=2 SV=1
Dlo_000161.1.gene	0.490747	0.204469	1.20923	2.88479	2.23316	2.39405	0.000124586	1.58373	up	GDSL esterase/lipase At2g23540 (Precursor) GN=At2g23540 OS=Arabidopsis thaliana (Mouse-ear cress) PE=2 SV=1
Dlo_018682.1.gene	5.65454	4.99536	5.37785	13.8739	13.2751	13.8643	1.24314e-39	1.21177	up	GDSL esterase/lipase At5g14450 (Precursor) GN=At5g14450 OS=Arabidopsis thaliana (Mouse-ear cress) PE=2 SV=1
Dlo_030176.1.gene	1.11382	1.97574	1.77801	4.78683	3.91727	4.02579	1.06818e-05	1.18105	up	GDSL esterase/lipase At5g22810 (Precursor) GN=At5g22810 OS=Arabidopsis thaliana (Mouse-ear cress) PE=3 SV=3
Dlo_004256.1.gene	0.504144	0.209454	0.472826	2.24886	2.09936	2.46166	4.28448e-18	2.24044	up	GDSL esterase/lipase EXL3 (Precursor) GN=EXL3 OS=Arabidopsis thaliana (Mouse-ear cress) PE=2 SV=1
Dlo_031680.1.gene	27.7722	18.4547	23.2912	52.6166	64.7638	70.2374	3.90815e-19	1.27582	up	GDSL esterase/lipase LTL1 (Precursor) GN=LTL1 OS=Arabidopsis thaliana (Mouse-ear cress) PE=2 SV=1
Dlo_014599.1.gene	70.9035	56.5659	55.8985	160.564	152.91	166.79	5.60133e-47	1.24654	up	GDSL esterase/lipase LTL1 (Precursor) GN=LTL1 OS=Arabidopsis thaliana (Mouse-ear cress) PE=2 SV=1
Dlo_026664.1.gene	24.585	23.1995	20.8685	50.2299	49.2113	52.6698	1.22974e-20	1.002	up	GEM-like protein 1 GN=FIP1 OS=Arabidopsis thaliana (Mouse-ear cress) PE=1 SV=1
Dlo_010803.1.gene	34.3773	31.9791	32.7993	10.9804	10.2301	9.33672	1.33494e-54	-1.81149	down	GEM-like protein 4 GN=At5g08350 OS=Arabidopsis thaliana (Mouse-ear cress) PE=2 SV=1
dlo_036398.1.gene	59.5609	69.1314	65.6522	26.9983	23.8466	24.1813	3.40786e-65	-1.49722	down	GEM-like protein 5 GN=At5g13200 OS=Arabidopsis thaliana (Mouse-ear cress) PE=1 SV=1
dlo_038200.1.gene	22.735	19.3784	24.8584	9.14884	8.92296	7.37142	1.7042e-25	-1.50328	down	GEM-like protein 5 GN=At5g13200 OS=Arabidopsis thaliana (Mouse-ear cress) PE=1 SV=1
Dlo_031783.3.gene	31.7593	29.6576	30.4518	10.8616	11.0648	12.3542	8.89808e-46	-1.5429	down	GEM-like protein 5 GN=At5g13200 OS=Arabidopsis thaliana (Mouse-ear cress) PE=1 SV=1
Dlo_005515.1.gene	0.424235	0.428907	0.379073	1.06437	1.69349	1.92176	7.09432e-06	1.59826	up	Geraniol 8-hydroxylase GN=CYP76B10 OS=Swertia mussotii (Felwort) PE=1 SV=1
Dlo_005518.1.gene	10.1272	10.9531	10.4088	31.206	30.1326	32.6254	4.62603e-61	1.43327	up	Geraniol 8-hydroxylase GN=CYP76B10 OS=Swertia mussotii (Felwort) PE=1 SV=1
Dlo_017273.1.gene	842.383	854.733	825.583	207.04	209.781	209.803	0	-2.14249	down	Geraniol 8-hydroxylase GN=CYP76B6 OS=Catharanthus roseus (Madagascar periwinkle) PE=1 SV=1
Dlo_017356.1.gene	3.47188	3.14318	3.05852	14.7311	15.9055	15.2023	2.75633e-44	2.06731	up	Geranylgeranyl pyrophosphate synthase, chloroplastic (Precursor) GN=GGPS OS=Hevea brasiliensis (Para rubber tree) PE=1 SV=1
Dlo_014581.1.gene	0.473804	0.168573	0.219263	2.02657	2.70307	1.85117	9.83111e-07	2.2107	up	Germin-like protein subfamily 1 member 14 (Precursor) GN=At5g39110 OS=Arabidopsis thaliana (Mouse-ear cress) PE=3 SV=1
Dlo_014584.1.gene	7.03153	6.49387	10.2929	27.4839	33.6086	32.2314	2.59093e-32	1.80012	up	Germin-like protein subfamily 1 member 14 (Precursor) GN=At5g39110 OS=Arabidopsis thaliana (Mouse-ear cress) PE=3 SV=1
Dlo_014582.1.gene	0.677058	0.509356	1.81642	5.5542	5.45502	5.80605	2.03941e-09	2.09694	up	Germin-like protein subfamily 1 member 17 (Precursor) GN=At5g39150 OS=Arabidopsis thaliana (Mouse-ear cress) PE=2 SV=1
Dlo_000616.1.gene	1.29146	0.422959	0.751473	2.72034	2.6709	2.57158	4.37166e-05	1.39894	up	Gibberellin 20 oxidase 2 GN=MIO24.5 OS=Arabidopsis thaliana (Mouse-ear cress) PE=2 SV=1
Dlo_019547.1.gene	2.61715	3.61272	3.72784	9.4974	9.08459	10.9889	7.51374e-15	1.39651	up	Gibberellin 2-beta-dioxygenase 1 -like protein [Gossypium arboreum]
Dlo_011728.1.gene	44.1585	45.168	46.9465	21.0093	21.4444	23.7888	3.17707e-18	-1.15961	down	Gibberellin-regulated protein 4 (Precursor) GN=GASA4 OS=Arabidopsis thaliana (Mouse-ear cress) PE=1 SV=2
Dlo_026834.1.gene	238.615	256.269	254.512	97.9355	101.489	114.298	5.02395e-74	-1.38629	down	Gibberellin-regulated protein 4 (Precursor) GN=GASA4 OS=Arabidopsis thaliana (Mouse-ear cress) PE=1 SV=2
Dlo_002035.1.gene	0.154086	0.126645	0.168759	2.15952	1.90252	1.32314	1.88727e-09	2.74765	up	Glucan endo-1,3-beta-D-glucosidase (Precursor) GN=OLE9 OS=Olea europaea (Common olive) PE=1 SV=1
Dlo_013948.1.gene	0.56952	0.381694	0.263945	1.04362	1.0766	1.24019	0.00659551	1.14529	up	Glucan endo-1,3-beta-glucosidase 1 (Precursor) OS=Arabidopsis thaliana (Mouse-ear cress) PE=1 SV=3
Dlo_023730.1.gene	54.6663	59.8266	64.0017	18.4036	17.5454	23.4402	1.91443e-59	-1.70839	down	Glucan endo-1,3-beta-glucosidase 1 (Precursor) OS=Arabidopsis thaliana (Mouse-ear cress) PE=1 SV=3
Dlo_001576.1.gene	19.8683	21.6888	21.9355	7.64459	5.7232	7.02832	1.07713e-43	-1.74822	down	Glucan endo-1,3-beta-glucosidase 11 (Precursor) GN=At1g32860 OS=Arabidopsis thaliana (Mouse-ear cress) PE=1 SV=1
Dlo_024983.1.gene	87.4806	85.5511	88.9011	282.038	279.159	273.451	1.1401e-262	1.53438	up	Glucan endo-1,3-beta-glucosidase major form (Precursor) GN=HGN1 OS=Hevea brasiliensis (Para rubber tree) PE=1 SV=2
Dlo_008907.1.gene	2.17718	3.5399	2.70752	11.9869	11.2177	12.4424	9.15056e-23	1.8872	up	Glucan endo-1,3-beta-glucosidase, basic isoform (Precursor) GN=GNS1 OS=Prunus persica (Peach) PE=3 SV=1
Dlo_008904.1.gene	0.720017	1.18492	1.31961	3.72984	3.73957	4.21786	8.58699e-08	1.58844	up	Glucan endo-1,3-beta-glucosidase, basic isoform (Precursor) GN=GNS1 OS=Prunus persica (Peach) PE=3 SV=1
Dlo_017353.1.gene	10.3614	11.5364	9.53131	23.4955	22.8855	26.1713	1.98638e-16	1.05572	up	Glutathione S-transferase DHAR3, chloroplastic (Precursor) GN=DHAR3 OS=Arabidopsis thaliana (Mouse-ear cress) PE=1 SV=1
Dlo_008216.1.gene	97.2135	92.5684	84.6453	204.836	194.952	212.754	5.24104e-70	1.02056	up	Glutelin type-A 2 basic chain (Precursor) GN=OSJNBa0050N08.16 OS=Oryza sativa subsp. japonica (Rice) PE=1 SV=1
Dlo_005985.1.gene	4.039	5.15417	4.36541	11.3309	13.1841	12.5433	4.34961e-14	1.28483	up	Glycine-rich RNA-binding protein OS=Daucus carota (Wild carrot) PE=2 SV=1
Dlo_026814.1.gene	1.37027	0.526269	1.15968	1.99694	2.44998	3.18392	0.00325131	1.06038	up	Growth-regulating factor 1 GN=GRF1 OS=Arabidopsis thaliana (Mouse-ear cress) PE=1 SV=1
Dlo_011220.1.gene	0.077045	0.079129	0	0.644426	0.490148	0.617496	5.65969e-07	2.5049	up	G-type lectin S-receptor-like serine/threonine-protein kinase At1g11330 (Precursor) GN=At1g11330 OS=Arabidopsis thaliana (Mouse-ear cress) PE=2 SV=3
Dlo_009996.1.gene	2.69204	2.31707	2.01846	6.46895	6.22529	6.67068	2.05536e-19	1.30361	up	G-type lectin S-receptor-like serine/threonine-protein kinase At4g27290 (Precursor) GN=At4g27290 OS=Arabidopsis thaliana (Mouse-ear cress) PE=3 SV=4
Dlo_010003.1.gene	0.2144	0.264403	0.375033	0.805598	0.86548	0.985488	0.000531776	1.31693	up	G-type lectin S-receptor-like serine/threonine-protein kinase At4g27290 (Precursor) GN=At4g27290 OS=Arabidopsis thaliana (Mouse-ear cress) PE=3 SV=4
Dlo_010510.1.gene	0.314358	0.297996	0.188909	0.780132	1.06217	0.530481	0.00194501	1.2424	up	G-type lectin S-receptor-like serine/threonine-protein kinase At4g27290 (Precursor) GN=At4g27290 OS=Arabidopsis thaliana (Mouse-ear cress) PE=3 SV=4
Dlo_009997.1.gene	6.47129	6.14765	6.04571	3.10939	2.56479	2.80279	1.35017e-20	-1.25156	down	G-type lectin S-receptor-like serine/threonine-protein kinase At4g27290 (Precursor) GN=At4g27290 OS=Arabidopsis thaliana (Mouse-ear cress) PE=3 SV=4
Dlo_015050.1.gene	2.11456	2.25336	2.41448	4.64142	6.34141	5.00852	5.40302e-11	1.08082	up	G-type lectin S-receptor-like serine/threonine-protein kinase RLK1 (Precursor) GN=RLK1 OS=Arabidopsis thaliana (Mouse-ear cress) PE=2 SV=2
Dlo_015046.1.gene	0.563761	0.775654	0.372101	1.98785	2.53695	2.18141	1.74038e-10	1.71526	up	G-type lectin S-receptor-like serine/threonine-protein kinase RLK1 (Precursor) GN=RLK1 OS=Arabidopsis thaliana (Mouse-ear cress) PE=2 SV=2
Dlo_012312.1.gene	1.31285	1.27451	1.50184	3.71848	4.07725	4.51949	3.40253e-06	1.34501	up	Haloacid dehalogenase-like hydrolase superfamily protein, putative isoform 1 [Theobroma cacao]
Dlo_033403.1.gene	1445.22	1510.68	1538.17	376.229	382.736	387.126	0	-2.10415	down	Heat shock cognate 70 kDa protein 2 GN=HSC-2 OS=Solanum lycopersicum (Tomato) PE=1 SV=1
Dlo_032746.1.gene	9.40991	7.77496	7.4473	0.754554	0	0.72681	2.80104e-05	-2.42962	down	Heavy metal transport/detoxification superfamily protein [Theobroma cacao]
Dlo_009432.1.gene	36.3786	40.0706	41.4171	14.8495	14.0451	12.6225	3.21306e-25	-1.60574	down	Heavy metal transport/detoxification superfamily protein, putative [Theobroma cacao]
Dlo_005306.1.gene	63.9255	72.6015	65.2207	164.18	148.872	171.54	1.12445e-44	1.12282	up	Heavy metal-associated isoprenylated plant protein 26 (Precursor) GN=F20M13.140 OS=Arabidopsis thaliana (Mouse-ear cress) PE=1 SV=1
Dlo_004384.1.gene	1354.01	1446.11	1387.02	677.498	701.593	688.307	1.06607e-184	-1.15211	down	Heavy metal-associated isoprenylated plant protein 26 (Precursor) GN=F20M13.140 OS=Arabidopsis thaliana (Mouse-ear cress) PE=1 SV=1
Dlo_007661.1.gene	2.39637	2.11454	2.23981	12.6898	9.629	11.1972	1.20075e-12	2.02118	up	High-light-induced protein, chloroplastic (Precursor) GN=T7H20.170 OS=Arabidopsis thaliana (Mouse-ear cress) PE=1 SV=1
Dlo_027066.1.gene	1.34077	0.615937	1.43141	4.14957	6.49867	3.36302	1.5589e-05	1.65424	up	Homeobox-leucine zipper protein ATHB-52 GN=ATHB-52 OS=Arabidopsis thaliana (Mouse-ear cress) PE=2 SV=1
Dlo_023282.1.gene	13.6988	13.7314	12.0021	6.41394	5.88682	7.19887	2.52915e-14	-1.13136	down	Hydroxyproline-rich glycoprotein family protein, putative [Theobroma cacao]
Dlo_024402.2.gene	148.307	155.987	145.925	80.0755	68.9208	76.6328	4.34965e-76	-1.12808	down	Hyoscyamine 6-dioxygenase GN=H6H OS=Hyoscyamus niger (Black henbane) PE=1 SV=1
Dlo_031429.2.gene	9.12801	7.93347	8.07614	4.60368	4.51686	3.62258	9.97684e-09	-1.07893	down	Hypersensitive-induced response protein 1 GN=HIR1 OS=Arabidopsis thaliana (Mouse-ear cress) PE=1 SV=1
Dlo_006733.1.gene	90.3142	87.909	89.2505	44.3539	45.4956	44.9128	5.25426e-174	-1.12287	down	hypothetical protein CICLE_v10000069mg [Citrus clementina]
Dlo_004087.1.gene	4.32607	3.78661	3.8674	1.15215	1.32772	1.33551	2.21301e-17	-1.72528	down	hypothetical protein CICLE_v10000733mg [Citrus clementina]
Dlo_013655.1.gene	26.3158	26.9074	27.6683	14.8944	14.1835	13.3829	2.31942e-39	-1.05783	down	hypothetical protein CICLE_v10000913mg [Citrus clementina]
Dimocarpus_longan_newGene_5454	1.88218	2.3421	2.30409	1.35281	0.871381	1.06709	6.6811e-07	-1.1213	down	hypothetical protein CICLE_v10001550mg [Citrus clementina]
Dlo_006087.1.gene	3.71986	3.97336	3.36786	8.69724	9.45857	8.74809	1.2482e-11	1.12372	up	hypothetical protein CICLE_v10001688mg [Citrus clementina]
Dlo_021210.1.gene	58.9214	66.3528	64.7645	35.2853	33.1423	33.7262	2.32644e-41	-1.02561	down	hypothetical protein CICLE_v10001938mg [Citrus clementina]
Dlo_028253.1.gene	1.36655	2.58491	2.21091	6.61136	6.33326	6.42688	6.18526e-09	1.43767	up	hypothetical protein CICLE_v10001981mg [Citrus clementina]
Dlo_015602.1.gene	7.81412	11.6452	9.85123	32.1348	29.8557	29.1051	1.86518e-27	1.47967	up	hypothetical protein CICLE_v10002101mg [Citrus clementina]
Dlo_020122.1.gene	2.22714	1.97965	1.35916	6.9947	8.37723	7.29958	1.61876e-12	1.78743	up	hypothetical protein CICLE_v10002268mg [Citrus clementina]
Dlo_028250.1.gene	28.6981	26.144	26.3184	11.5853	10.4324	10.8136	2.41708e-34	-1.42331	down	hypothetical protein CICLE_v10002292mg [Citrus clementina]
Dlo_011776.1.gene	12.0286	11.0223	12.0217	0	0.614801	0.316877	2.53933e-26	-4.39058	down	hypothetical protein CICLE_v10002949mg [Citrus clementina]
Dimocarpus_longan_newGene_7839	12.6246	14.6573	13.008	3.59925	4.40617	2.28922	1.81855e-15	-1.98895	down	hypothetical protein CICLE_v10002988mg [Citrus clementina]
Dlo_025747.1.gene	36.3425	33.454	24.4702	17.1436	12.5668	9.25659	1.2646e-08	-1.34209	down	hypothetical protein CICLE_v10003034mg [Citrus clementina]
Dlo_006483.2.gene	58.0425	55.7617	56.9466	15.7003	15.6236	16.0467	2.46495e-268	-1.97985	down	hypothetical protein CICLE_v10003191mg [Citrus clementina]
Dlo_018870.1.gene	10.3417	10.5791	10.5729	4.82989	3.43281	4.18548	7.23453e-12	-1.42029	down	hypothetical protein CICLE_v10003495mg [Citrus clementina]
Dlo_033277.1.gene	5.29274	4.49426	4.25922	2.32416	2.39887	2.27438	5.41543e-06	-1.0888	down	hypothetical protein CICLE_v10004971mg [Citrus clementina]
Dlo_025012.1.gene	35.7639	36.3879	33.7933	9.2258	8.17133	10.4474	1.45511e-92	-2.04688	down	hypothetical protein CICLE_v10005076mg [Citrus clementina]
Dlo_007319.1.gene	0.450636	0.428035	0	1.33563	1.09033	1.74618	0.00223241	1.58137	up	hypothetical protein CICLE_v10005753mg [Citrus clementina]
Dlo_026793.1.gene	16.0301	18.7507	19.9217	54.7001	43.2344	42.4915	7.05629e-24	1.21141	up	hypothetical protein CICLE_v10005805mg [Citrus clementina]
Dlo_019922.1.gene	3.35843	4.73592	4.25751	0	0	0	2.56404e-19	-4.65581	down	hypothetical protein CICLE_v10006295mg [Citrus clementina]
Dlo_008993.1.gene	211.12	213.926	211.894	107.257	104.725	110.46	1.44618e-56	-1.11307	down	hypothetical protein CICLE_v10006298mg [Citrus clementina]
Dlo_004234.1.gene	21.3654	18.6376	32.0535	60.4217	56.9802	52.5904	2.13891e-09	1.07675	up	hypothetical protein CICLE_v10006338mg [Citrus clementina]
Dlo_033441.1.gene	34.9472	31.8402	27.8726	89.3391	80.7376	77.3635	3.53696e-23	1.23436	up	hypothetical protein CICLE_v10006338mg [Citrus clementina]
Dlo_019562.1.gene	131.796	122.342	122.512	58.6601	56.6112	61.0203	3.74542e-95	-1.22692	down	hypothetical protein CICLE_v10009015mg [Citrus clementina]
Dlo_015467.1.gene	405.476	436.826	401.647	199.621	203.775	212.867	1.00672e-107	-1.14631	down	hypothetical protein CICLE_v10009542mg [Citrus clementina]
Dlo_021764.1.gene	1.5246	2.52258	1.63677	4.86473	9.2045	5.98449	4.44917e-05	1.48675	up	hypothetical protein CICLE_v10009891mg [Citrus clementina]
Dlo_027071.1.gene	9.73228	9.02008	11.0411	31.202	31.3157	27.6339	1.52182e-31	1.44553	up	hypothetical protein CICLE_v10010201mg [Citrus clementina]
Dlo_019861.1.gene	11.8136	13.5887	18.7191	5.20145	6.59485	7.49188	2.66642e-05	-1.23757	down	hypothetical protein CICLE_v10010389mg [Citrus clementina]
Dlo_024456.1.gene	1.43466	1.93414	2.20503	4.94768	5.10201	4.81231	1.29237e-08	1.23598	up	hypothetical protein CICLE_v10011663mg [Citrus clementina]
Dlo_023766.1.gene	1.21128	0.822573	0.947479	3.04331	2.32123	2.53053	2.90404e-05	1.18921	up	hypothetical protein CICLE_v10011663mg [Citrus clementina]
Dlo_024460.1.gene	0.288277	0.306989	0.631719	1.02076	1.40569	1.21693	0.00333685	1.23839	up	hypothetical protein CICLE_v10011663mg [Citrus clementina]
Dlo_024113.1.gene	829.638	882.244	898.935	104.227	102.619	102.881	0	-3.20575	down	hypothetical protein CICLE_v10012043mg [Citrus clementina]
Dlo_017592.3.gene	69.7992	67.2314	67.7262	10.1344	8.08407	9.015	1.17258e-227	-3.01844	down	hypothetical protein CICLE_v10012648mg [Citrus clementina]
Dimocarpus_longan_newGene_869	9.25072	8.85492	7.31548	2.59916	2.24009	3.0887	1.27196e-43	-1.79227	down	hypothetical protein CICLE_v10012967mg [Citrus clementina]
Dimocarpus_longan_newGene_4407	2.65654	1.2605	1.38553	0.557046	0.862004	0.332291	0.0011918	-1.42467	down	hypothetical protein CICLE_v10014006mg [Citrus clementina]
Dlo_020663.1.gene	24.7299	23.7589	23.5558	10.894	9.47771	13.042	3.34407e-22	-1.22796	down	hypothetical protein CICLE_v10015600mg, partial [Citrus clementina]
Dlo_019531.1.gene	12.0728	12.3723	14.5412	33.283	33.2546	33.0197	1.87956e-18	1.19865	up	hypothetical protein CICLE_v10016907mg [Citrus clementina]
Dlo_011157.1.gene	3.09043	1.45274	1.73177	6.10478	6.53362	5.86251	0.000960582	1.2474	up	hypothetical protein CICLE_v10017305mg [Citrus clementina]
Dlo_010862.1.gene	241.387	184.518	246.522	113.325	118.447	109.695	1.73357e-26	-1.10274	down	hypothetical protein CICLE_v10017361mg [Citrus clementina]
Dlo_014059.1.gene	10.9454	10.2809	7.75421	0.097299	0	0.661208	1.85021e-21	-4.1652	down	hypothetical protein CICLE_v10018116mg [Citrus clementina]
Dlo_029228.2.gene	5.49383	4.998	4.16861	2.67681	2.67667	2.05615	6.55846e-12	-1.0931	down	hypothetical protein CICLE_v10018263mg [Citrus clementina]
Dlo_020040.1.gene	0.392233	0.600397	0.512007	1.80615	1.53043	1.18149	2.99446e-05	1.32742	up	hypothetical protein CICLE_v10019166mg [Citrus clementina]
Dlo_009453.1.gene	5.39737	5.51979	4.60694	11.5304	11.3454	12.3221	4.40298e-16	1.02928	up	hypothetical protein CICLE_v10019728mg [Citrus clementina]
dlo_035392.1.gene	1.06997	1.12827	1.41003	36.9414	3.75384	2.57993	0.00861805	1.61578	up	hypothetical protein CICLE_v10021088mg [Citrus clementina]
Dlo_022640.1.gene	56.0467	57.317	60.0324	30.1426	30.1902	32.9472	1.15663e-35	-1.02483	down	hypothetical protein CICLE_v10021569mg [Citrus clementina]
Dlo_024852.1.gene	7.17502	7.28875	6.99175	21.9425	18.7912	21.016	8.42423e-29	1.37172	up	hypothetical protein CICLE_v10022019mg [Citrus clementina]
Dlo_030736.1.gene	36.3532	35.705	36.45	6.01557	6.07337	9.02684	1.90602e-58	-2.44891	down	hypothetical protein CICLE_v10022115mg [Citrus clementina]
Dlo_022831.1.gene	3.02304	2.53411	4.4358	17.0325	17.8399	19.2424	1.89552e-29	2.22701	up	hypothetical protein CICLE_v10022169mg [Citrus clementina]
Dlo_031613.1.gene	11.7976	11.2608	13.9914	5.57109	5.61476	4.89727	6.7794e-10	-1.28978	down	hypothetical protein CICLE_v10022407mg [Citrus clementina]
Dlo_031484.1.gene	8.03479	10.8843	12.1579	28.0039	21.843	22.4339	3.30296e-09	1.05559	up	hypothetical protein CICLE_v10022416mg [Citrus clementina]
Dlo_012371.1.gene	30.3983	24.8859	26.9543	9.74598	8.38203	11.2537	1.29658e-13	-1.56128	down	hypothetical protein CICLE_v10023101mg [Citrus clementina]
Dlo_013945.1.gene	40.0921	40.9169	40.6332	130.594	119.961	129.472	1.05248e-47	1.49464	up	hypothetical protein CICLE_v10023157mg [Citrus clementina]
Dlo_013801.1.gene	1.78265	2.6762	2.10105	0.527041	1.26062	0.678703	0.00198694	-1.31159	down	hypothetical protein CICLE_v10023929mg [Citrus clementina]
Dlo_013928.1.gene	6.60923	6.72695	6.89821	22.0336	23.0512	17.9993	6.00905e-20	1.47064	up	hypothetical protein CICLE_v10024059mg [Citrus clementina]
Dlo_021410.1.gene	52.288	53.567	54.5622	26.8732	27.4353	26.3627	2.79933e-87	-1.12412	down	hypothetical protein CICLE_v10025092mg [Citrus clementina]
Dlo_011823.1.gene	1.15835	1.46492	1.33231	0	0	0	1.94025e-15	-4.24551	down	hypothetical protein CICLE_v10026207mg [Citrus clementina]
Dlo_000439.1.gene	1.81098	1.64246	1.59465	5.15768	3.90658	3.68861	0.00145422	1.08878	up	hypothetical protein CICLE_v10026641mg [Citrus clementina]
Dlo_000054.1.gene	43.5587	55.4519	53.4276	24.8635	25.9686	17.4808	5.07515e-17	-1.26681	down	hypothetical protein CICLE_v10026748mg [Citrus clementina]
Dlo_023758.1.gene	518.532	505.703	486.677	105.077	105.234	107.641	0	-2.37887	down	hypothetical protein CICLE_v10026775mg [Citrus clementina]
Dlo_007911.1.gene	48.1365	49.8945	53.3661	13.0291	14.3746	9.48756	1.37808e-49	-2.12998	down	hypothetical protein CICLE_v10026775mg [Citrus clementina]
Dlo_003903.1.gene	143.56	132.866	137.244	489.681	464.341	478.562	1.07998e-191	1.65256	up	hypothetical protein CICLE_v10026820mg [Citrus clementina]
Dlo_018929.1.gene	17.1137	20.4377	20.9894	46.2082	47.1259	45.3543	2.0512e-13	1.08841	up	hypothetical protein CICLE_v10026842mg [Citrus clementina]
Dlo_013925.1.gene	4.85989	5.26648	6.81966	13.115	12.4934	12.7661	2.87984e-08	1.01852	up	hypothetical protein CICLE_v10027188mg, partial [Citrus clementina]
Dlo_025215.1.gene	0.166177	0.613196	0.454579	2.67025	3.29939	2.80174	2.5277e-13	2.43324	up	hypothetical protein CICLE_v10027550mg [Citrus clementina]
Dlo_020646.1.gene	154.175	157.888	166.846	44.0898	48.457	45.8939	1.77193e-245	-1.92132	down	hypothetical protein CICLE_v10028503mg [Citrus clementina]
Dlo_012071.1.gene	3.21861	2.42525	3.29709	11.1546	10.5354	11.6266	3.95877e-21	1.71309	up	hypothetical protein CICLE_v10029343mg [Citrus clementina]
Dlo_032516.1.gene	202.482	214.574	223.079	101.095	98.6221	95.2001	3.9835e-78	-1.24847	down	hypothetical protein CICLE_v10029406mg [Citrus clementina]
Dlo_029262.1.gene	4.81634	5.14869	5.51187	14.3722	12.9616	13.3732	5.45451e-09	1.2157	up	hypothetical protein CICLE_v10029418mg [Citrus clementina]
Dlo_013621.1.gene	6.01066	7.70391	13.5095	2.62968	1.94556	2.41058	1.38854e-09	-1.91158	down	hypothetical protein CICLE_v10029512mg [Citrus clementina]
Dlo_013620.1.gene	16.3469	14.94	13.5856	2.67507	4.35221	2.35013	5.96992e-22	-2.27981	down	hypothetical protein CICLE_v10029512mg [Citrus clementina]
Dlo_013618.1.gene	39.197	43.6692	45.2611	8.57758	6.53763	8.34339	6.3695e-70	-2.53524	down	hypothetical protein CICLE_v10029512mg [Citrus clementina]
Dlo_032928.1.gene	6.5164	9.01336	7.6861	29.6823	28.282	22.3205	6.08808e-18	1.60475	up	hypothetical protein CICLE_v10029550mg [Citrus clementina]
Dlo_029411.1.gene	12.0105	16.146	12.1919	46.5848	38.839	41.5773	2.08546e-18	1.48379	up	hypothetical protein CICLE_v10029657mg [Citrus clementina]
Dimocarpus_longan_newGene_7723	1.79046	1.40681	1.35858	0.294104	0.312092	0.178573	9.58969e-08	-1.94444	down	hypothetical protein CICLE_v10030559mg [Citrus clementina]
Dlo_026220.1.gene	7.92939	7.91362	7.67438	3.31337	2.54063	3.64611	9.12096e-23	-1.4183	down	hypothetical protein CICLE_v10030702mg [Citrus clementina]
Dlo_019621.1.gene	6.8701	5.57581	6.4204	15.2161	16.937	15.3142	3.93723e-26	1.1833	up	hypothetical protein CICLE_v10030988mg [Citrus clementina]
Dlo_032373.1.gene	11.5895	11.0219	9.9402	24.8212	25.3096	24.3088	1.09951e-33	1.05104	up	hypothetical protein CICLE_v10031098mg [Citrus clementina]
Dlo_026851.2.gene	13.3547	12.1626	14.3202	5.72325	5.68318	4.33569	1.68815e-09	-1.3998	down	hypothetical protein CICLE_v10031248mg [Citrus clementina]
Dlo_018674.1.gene	98.07	89.7288	94.0309	43.3859	41.5201	41.1797	1.25506e-111	-1.29139	down	hypothetical protein CICLE_v10031670mg [Citrus clementina]
Dlo_030770.1.gene	128.78	124.113	121.653	58.7143	59.8499	57.3928	1.03641e-123	-1.22253	down	hypothetical protein CICLE_v10031774mg [Citrus clementina]
Dlo_026248.1.gene	73.2149	78.98	80.7988	34.4703	36.0465	36.8971	1.37085e-57	-1.24677	down	hypothetical protein CICLE_v10032573mg [Citrus clementina]
Dlo_005842.1.gene	35.557	32.6197	38.5531	102.063	99.612	106.746	6.17857e-69	1.3888	up	hypothetical protein CICLE_v10032669mg [Citrus clementina]
Dlo_033547.3.gene	8.63395	7.60512	7.11278	2.68436	2.213	1.74577	2.11721e-33	-1.90406	down	hypothetical protein CICLE_v10033775mg [Citrus clementina]
Dlo_031983.1.gene	20.5132	17.4945	18.3978	2.61462	4.14628	3.26719	7.81523e-32	-2.52746	down	hypothetical protein CICLE_v10033996mg [Citrus clementina]
Dimocarpus_longan_newGene_4406	35.6232	28.1961	27.6455	9.67032	10.1473	8.68997	2.65018e-85	-1.77303	down	hypothetical protein CISIN_1g000083mg [Citrus sinensis]
Dlo_017819.1.gene	10.7711	8.47231	7.61729	4.27826	6.05276	3.21613	0.000423476	-1.0486	down	hypothetical protein CISIN_1g0003663mg, partial [Citrus sinensis]
Dlo_010720.1.gene	162.691	158.911	156.674	63.6245	66.4979	60.7134	9.14403e-232	-1.4584	down	hypothetical protein CISIN_1g006022mg [Citrus sinensis]
Dlo_029583.1.gene	71.8002	69.9612	67.121	21.616	17.0584	20.2946	1.8185e-146	-1.94945	down	hypothetical protein CISIN_1g007945mg [Citrus sinensis]
Dlo_026019.1.gene	12.5005	12.7406	15.5017	6.25657	4.70468	5.77067	7.11852e-23	-1.39294	down	hypothetical protein CISIN_1g011961mg [Citrus sinensis]
Dlo_022779.1.gene	39.221	33.068	32.8219	8.89394	9.13015	7.85683	6.20132e-105	-2.13865	down	hypothetical protein CISIN_1g012208mg [Citrus sinensis]
Dlo_010648.1.gene	42.8339	41.0684	46.8102	151.85	136.564	143.451	1.57475e-113	1.58316	up	hypothetical protein CISIN_1g012226mg [Citrus sinensis]
Dlo_027266.1.gene	11.9177	10.9923	10.332	3.38527	2.43022	2.27252	3.31573e-28	-2.09647	down	hypothetical protein CISIN_1g012906mg [Citrus sinensis]
Dlo_022465.1.gene	289.465	287.325	295.435	63.8794	58.57	57.8361	0	-2.40542	down	hypothetical protein CISIN_1g014368mg [Citrus sinensis]
Dlo_008735.2.gene	130.349	116.272	96.0833	17.1599	13.8146	23.0041	5.60994e-28	-2.6676	down	hypothetical protein CISIN_1g014368mg [Citrus sinensis]
Dlo_031402.1.gene	7.63653	6.43322	8.34971	3.28791	2.89752	2.5942	2.63627e-12	-1.43111	down	hypothetical protein CISIN_1g021584mg [Citrus sinensis]
Dlo_031400.1.gene	2.19399	2.10439	2.43284	0.910361	0.566669	1.26587	0.000400291	-1.26728	down	hypothetical protein CISIN_1g021584mg [Citrus sinensis]
Dlo_031401.1.gene	1.56155	1.54716	1.19362	0.45598	0.253019	0.570739	0.000242431	-1.56544	down	hypothetical protein CISIN_1g021584mg [Citrus sinensis]
Dlo_032965.1.gene	11.9036	11.2074	11.4862	25.7216	25.7093	28.1305	1.79845e-22	1.05592	up	hypothetical protein CISIN_1g021661mg [Citrus sinensis]
Dlo_031474.2.gene	18.5384	17.4677	18.3255	7.65913	8.04557	6.93	1.24703e-26	-1.37839	down	hypothetical protein CISIN_1g021812mg [Citrus sinensis]
Dlo_030595.1.gene	51.9005	51.1844	53.1739	115.272	111.622	119.053	3.12112e-65	1.00865	up	hypothetical protein CISIN_1g022066mg [Citrus sinensis]
Dlo_025964.1.gene	42.4695	50.8065	47.8396	23.1324	22.8103	24.8006	2.65469e-31	-1.12342	down	hypothetical protein CISIN_1g023810mg [Citrus sinensis]
Dlo_028625.1.gene	41.0872	38.1044	38.2979	12.2835	10.4571	12.1576	1.85992e-70	-1.86716	down	hypothetical protein CISIN_1g024477mg [Citrus sinensis]
Dlo_022705.1.gene	7.12888	7.2333	6.75092	14.3583	14.9365	18.1811	1.53478e-10	1.0105	up	hypothetical protein CISIN_1g024974mg [Citrus sinensis]
Dlo_011392.1.gene	49.7666	49.4539	55.5154	123.542	119.736	117.314	8.49615e-57	1.08189	up	hypothetical protein CISIN_1g026890mg [Citrus sinensis]
Dlo_026407.1.gene	48.3245	46.4987	42.1719	20.469	16.1911	18.7818	1.23074e-32	-1.42109	down	hypothetical protein CISIN_1g029064mg [Citrus sinensis]
Dlo_030295.1.gene	2.00919	2.74888	2.49401	0.387116	1.73174	0.908929	0.00951864	-1.17637	down	hypothetical protein CISIN_1g029127mg [Citrus sinensis]
Dlo_018672.1.gene	158.09	159.023	174.641	47.8376	40.5848	46.7019	1.24025e-118	-1.98568	down	hypothetical protein CISIN_1g032802mg [Citrus sinensis]
Dlo_013918.1.gene	19.6465	24.2096	24.3542	134.141	141.348	146.287	8.31227e-120	2.47041	up	hypothetical protein CISIN_1g033902mg [Citrus sinensis]
Dlo_017486.1.gene	14.7401	15.3646	17.5388	2.60151	1.51641	3.92882	4.04463e-17	-2.49256	down	hypothetical protein CISIN_1g034418mg [Citrus sinensis]
Dlo_011147.1.gene	24.2253	24.2107	23.6782	96.9634	97.9093	89.9717	2.16504e-301	1.84273	up	hypothetical protein CISIN_1g038419mg [Citrus sinensis]
Dimocarpus_longan_newGene_4038	1.67514	2.10263	1.20252	0.184153	0	0.129755	1.94778e-11	-3.11592	down	hypothetical protein CISIN_1g041706mg, partial [Citrus sinensis]
Dlo_020836.1.gene	8.13727	8.96904	8.50065	0.991116	1.63084	2.083	2.24305e-10	-2.28402	down	hypothetical protein CISIN_1g044832mg [Citrus sinensis]
Dlo_015221.1.gene	2.11241	1.53365	1.92027	0.097956	0.283754	0	0.000646136	-2.05129	down	hypothetical protein CISIN_1g047473mg, partial [Citrus sinensis]
Dlo_026364.1.gene	0.683673	1.36148	0.958352	2.39811	2.2344	3.43854	0.0047262	1.12634	up	hypothetical protein CISIN_1g048330mg [Citrus sinensis]
Dimocarpus_longan_newGene_8503	2.1555	2.07627	2.07581	6.2703	6.30644	7.54918	2.30186e-10	1.46627	up	hypothetical protein CUMW_206400 [Citrus unshiu]
Dimocarpus_longan_newGene_10391	2.87852	1.31446	2.30765	1.40406	1.09754	0.600108	0.000165639	-1.09957	down	hypothetical protein CUMW_283520 [Citrus unshiu]
Dlo_000352.3.gene	183.8	189.635	196.877	905.112	884.931	950.12	0	2.12555	up	hypothetical protein F383_28824 [Gossypium arboreum]
Dimocarpus_longan_newGene_8248	2.38268	2.04649	1.8426	1.04864	1.05167	0.844247	8.52181e-20	-1.20734	down	hypothetical protein F511_37858 [Dorcoceras hygrometricum]
Dlo_019603.1.gene	16.7938	16.6946	14.4026	37.9936	36.7677	42.4002	4.73247e-33	1.14609	up	hypothetical protein glysoja_002490 [Glycine soja]
Dlo_015566.1.gene	53.2811	54.7466	43.9133	15.8689	14.2372	14.0315	2.3384e-43	-1.88391	down	hypothetical protein JCGZ_05259 [Jatropha curcas]
Dlo_033359.1.gene	5.45472	2.43292	2.12845	18.4864	20.3639	16.5792	3.39363e-11	2.13012	up	hypothetical protein JCGZ_05738 [Jatropha curcas]
Dlo_033995.2.gene	47.511	43.681	45.1968	14.3314	12.719	13.0487	1.3103e-43	-1.86763	down	hypothetical protein JCGZ_07618 [Jatropha curcas]
Dlo_011093.1.gene	3.47261	3.61484	2.7292	1.46051	0.745103	1.30642	4.04739e-06	-1.47331	down	hypothetical protein JCGZ_10167 [Jatropha curcas]
Dlo_023092.1.gene	36.9128	39.5221	37.9128	18.6059	19.3901	23.6388	2.58196e-16	-1.01679	down	hypothetical protein JCGZ_16104 [Jatropha curcas]
Dlo_032378.1.gene	1.33669	0.455738	1.23098	0.181397	0.497375	0.390865	0.000893902	-1.40236	down	hypothetical protein JCGZ_17861 [Jatropha curcas]
Dlo_005544.1.gene	7.31369	7.00617	6.32141	2.78757	3.74808	3.73256	9.65963e-05	-1.08309	down	hypothetical protein JCGZ_20741 [Jatropha curcas]
Dlo_010208.1.gene	83.856	85.0664	80.9442	2.59196	2.04259	2.65781	0	-5.18843	down	hypothetical protein JCGZ_22130 [Jatropha curcas]
Dlo_024370.1.gene	0.272392	0.486269	0	1.94958	1.55367	3.42226	7.24134e-06	2.25251	up	hypothetical protein L484_004479 [Morus notabilis]
Dlo_012310.1.gene	47.278	51.7634	52.9264	2.06049	1.58655	0.691082	1.06358e-155	-5.06791	down	hypothetical protein L484_012802 [Morus notabilis]
Dlo_011976.1.gene	15.0334	17.3624	15.387	4.89217	4.40607	5.40191	1.37327e-19	-1.77732	down	hypothetical protein L484_020441 [Morus notabilis]
Dlo_016236.1.gene	1.23137	2.00429	2.82997	23.9182	8.85428	9.94629	1.57696e-12	2.40241	up	hypothetical protein PHAVU_011G120500g [Phaseolus vulgaris]
Dlo_023365.1.gene	37.692	36.8339	36.2079	18.7177	15.8304	15.5095	1.87376e-10	-1.23904	down	hypothetical protein POPTR_0001s00620g [Populus trichocarpa]
Dlo_011671.1.gene	65.57	68.4038	69.8401	158.562	176.45	170.816	2.25822e-77	1.17227	up	hypothetical protein POPTR_0001s20790g [Populus trichocarpa]
Dlo_012145.1.gene	20.7327	16.385	17.7076	5.68998	6.49694	5.12125	8.9304e-36	-1.7684	down	hypothetical protein POPTR_0002s24140g [Populus trichocarpa]
Dlo_029614.1.gene	6.36931	8.49824	7.07506	20.8986	18.349	15.8948	3.2096e-08	1.1543	up	hypothetical protein POPTR_0003s06410g [Populus trichocarpa]
Dlo_032205.1.gene	3.26473	2.44311	3.76799	1.02701	0.502552	0.961174	1.73021e-08	-1.85534	down	hypothetical protein POPTR_0003s21430g [Populus trichocarpa]
Dlo_018697.1.gene	7.01204	6.18825	5.21026	2.79894	2.40514	2.35579	0.00420136	-1.19313	down	hypothetical protein POPTR_0003s21890g [Populus trichocarpa]
Dlo_006317.1.gene	62.0101	87.815	84.7783	35.9484	32.7395	20.9589	1.21026e-07	-1.43843	down	hypothetical protein POPTR_0005s17660g [Populus trichocarpa]
Dlo_014217.1.gene	51.1246	28.9252	28.0469	5.95072	4.61267	18.1837	0.00478589	-1.50894	down	hypothetical protein POPTR_0005s17660g [Populus trichocarpa]
Dlo_033097.1.gene	85.7957	97.0038	94.4847	41.9866	43.4539	46.8713	3.5831e-22	-1.19013	down	hypothetical protein POPTR_0009s08920g [Populus trichocarpa]
Dlo_032824.1.gene	15.58	15.2049	19.5519	5.65029	3.11716	3.28827	1.86604e-13	-2.03921	down	hypothetical protein POPTR_0015s00710g [Populus trichocarpa]
Dlo_005244.1.gene	37.91	38.668	39.9851	21.161	19.5672	15.4604	1.4468e-10	-1.15499	down	hypothetical protein POPTR_0016s05270g [Populus trichocarpa]
Dlo_005243.1.gene	40.6409	44.7172	49.8082	15.0953	16.7325	16.8778	6.72034e-17	-1.56569	down	hypothetical protein POPTR_0016s05270g [Populus trichocarpa]
Dlo_026902.1.gene	27.1595	29.383	25.0967	95.3569	100.221	98.5232	1.53155e-118	1.70529	up	hypothetical protein PRUPE_ppa009209mg [Prunus persica]
Dlo_002185.1.gene	8.01598	8.52745	11.0263	21.4844	22.113	23.4637	1.55907e-10	1.12111	up	hypothetical protein PRUPE_ppa012908mg [Prunus persica]
Dlo_029123.1.gene	18.9307	19.6006	18.9451	2.00342	1.59535	3.2516	7.45275e-48	-3.08385	down	hypothetical protein PRUPE_ppa019284mg [Prunus persica]
Dlo_024214.1.gene	1.82346	2.46859	2.48896	4.98374	7.30764	6.88326	7.33607e-08	1.2936	up	hypothetical protein RCOM_0615680 [Ricinus communis]
Dlo_018653.1.gene	79.0852	86.0023	80.8384	26.1608	22.0291	24.2484	4.25557e-103	-1.88515	down	hypothetical protein VITISV_004539 [Vitis vinifera]
Dlo_013282.1.gene	48.5882	44.5754	49.5311	9.95832	11.4882	11.5157	2.65324e-63	-2.21862	down	hypothetical protein VITISV_019019 [Vitis vinifera]
Dlo_029220.1.gene	10.425	11.8654	12.234	46.6642	44.0576	47.4276	6.64124e-66	1.84663	up	hypothetical protein VITISV_039450 [Vitis vinifera]
dlo_036474.1.gene	17.398	16.0255	16.3397	5.08771	4.94966	4.73991	1.69293e-67	-1.86606	down	Inactive beta-amylase 9 GN=T1A4.50 OS=Arabidopsis thaliana (Mouse-ear cress) PE=2 SV=1
dlo_038617.1.gene	5.54363	5.08208	4.73568	1.77127	1.74902	1.60558	8.90839e-20	-1.66995	down	Inactive beta-amylase 9 GN=T1A4.50 OS=Arabidopsis thaliana (Mouse-ear cress) PE=2 SV=1
dlo_035497.1.gene	4.4215	4.05913	3.83781	1.39278	1.37029	1.26814	9.05455e-17	-1.68794	down	Inactive beta-amylase 9 GN=T1A4.50 OS=Arabidopsis thaliana (Mouse-ear cress) PE=2 SV=1
dlo_039010.1.gene	636.265	652.898	643.521	196.918	187.06	191.295	0	-1.88145	down	Inactive beta-amylase 9 GN=T1A4.50 OS=Arabidopsis thaliana (Mouse-ear cress) PE=2 SV=1
Dlo_034063.1.gene	6.82137	6.24053	8.26414	23.6403	23.2326	22.212	1.542e-52	1.54752	up	Inactive TPR repeat-containing thioredoxin TTL3 GN=F14N22.15 OS=Arabidopsis thaliana (Mouse-ear cress) PE=1 SV=2
Dlo_031297.1.gene	20.7751	23.502	22.4375	54.4021	53.2986	56.3784	2.51001e-56	1.15718	up	IQ-domain 24, putative [Theobroma cacao]
Dlo_031816.1.gene	762.204	807.544	782.786	165.22	157.147	157.07	0	-2.42694	down	K00012|0|cic:CICLE_v10019935mg|K00012 UDPglucose 6-dehydrogenase [EC:1.1.1.22] | (RefSeq) hypothetical protein
Dlo_028274.1.gene	132.641	138.296	142.422	314.254	331.583	339.776	8.40386e-123	1.1165	up	K00021|0|cit:102609952|K00021 hydroxymethylglutaryl-CoA reductase (NADPH) [EC:1.1.1.34] | (RefSeq) 3-hydroxy-3-methylglutaryl-coenzyme A reductase 1
Dlo_000542.1.gene	106.223	112.798	110.796	17.8169	16.1163	17.0408	0	-2.81604	down	K00083|0|pper:PRUPE_ppa007605mg|K00083 cinnamyl-alcohol dehydrogenase [EC:1.1.1.195] | (RefSeq) hypothetical protein
Dlo_016891.1.gene	21.0552	21.349	21.4189	80.5144	79.6728	86.1637	4.5674e-181	1.8072	up	K00131|0|cic:CICLE_v10008091mg|K00131 glyceraldehyde-3-phosphate dehydrogenase (NADP+) [EC:1.2.1.9] | (RefSeq) hypothetical protein
Dlo_030965.1.gene	3.07193	3.44775	2.95109	1.63389	1.57918	1.54318	2.95124e-08	-1.0954	down	K00276|0|cit:102624545|K00276 primary-amine oxidase [EC:1.4.3.21] | (RefSeq) primary amine oxidase
Dlo_013676.1.gene	54.4654	58.086	58.9751	10.0486	9.33651	12.6702	6.59602e-111	-2.53176	down	K00279|7.87711e-91|cit:102612158|K00279 cytokinin dehydrogenase [EC:1.5.99.12] | (RefSeq) cytokinin dehydrogenase 3-like
Dlo_021489.1.gene	97.6039	90.4746	92.7239	414.198	411.884	440.372	0	2.03419	up	K00430|0|cic:CICLE_v10026054mg|K00430 peroxidase [EC:1.11.1.7] | (RefSeq) hypothetical protein
Dlo_011314.1.gene	3.62534	2.4075	3.5023	9.91606	8.77952	9.64906	7.15436e-13	1.3931	up	K00430|1.67416e-174|cit:102626445|K00430 peroxidase [EC:1.11.1.7] | (RefSeq) peroxidase P7-like
Dlo_003467.1.gene	0.254206	0.175749	0.052928	4.17925	4.05739	4.18173	4.42968e-26	3.91939	up	K00430|1.8201e-173|gmx:100806595|K00430 peroxidase [EC:1.11.1.7] | (RefSeq) peroxidase 3-like
Dlo_015232.1.gene	1.48558	1.47806	2.94373	4.26764	5.49873	4.62291	0.000295346	1.0751	up	K00430|1.88831e-156|vvi:100249751|K00430 peroxidase [EC:1.11.1.7] | (RefSeq) peroxidase 55
Dlo_003775.1.gene	0.256616	0.659969	0.591949	1.90885	1.32564	2.43429	0.000595492	1.49655	up	K00430|2.64259e-172|cit:102607425|K00430 peroxidase [EC:1.11.1.7] | (RefSeq) peroxidase 43-like
Dimocarpus_longan_newGene_4434	35.5612	34.3818	37.0508	248.408	270.004	277.454	0	2.75165	up	K00430|2.83546e-143|cit:102607919|K00430 peroxidase [EC:1.11.1.7] | (RefSeq) peroxidase A2
Dlo_002148.1.gene	0.528142	0.76864	1.45722	9.89773	8.86691	7.73017	8.35459e-30	2.95527	up	K00430|3.26187e-162|cit:102629997|K00430 peroxidase [EC:1.11.1.7] | (RefSeq) peroxidase 4
Dlo_012969.1.gene	22.359	21.6379	23.3624	62.7014	61.6148	66.1031	2.20713e-70	1.35765	up	K00430|5.26945e-170|cic:CICLE_v10012179mg|K00430 peroxidase [EC:1.11.1.7] | (RefSeq) hypothetical protein
Dlo_013025.1.gene	0	0	0	1.13978	1.42293	1.24186	7.62564e-13	3.91643	up	K00430|8.95784e-173|pop:POPTR_0016s14040g|K00430 peroxidase [EC:1.11.1.7] | (RefSeq) POPTRDRAFT_254275; peroxidase family protein
Dlo_019274.2.gene	28.1277	29.0536	22.9814	70.1571	61.6764	65.1296	3.53422e-25	1.14969	up	K00432|6.47521e-96|pop:POPTR_0007s02160g|K00432 glutathione peroxidase [EC:1.11.1.9] | (RefSeq) POPTRDRAFT_718377; GLUTATHIONE PEROXIDASE 2 family protein
Dlo_028978.1.gene	20.9225	24.8614	22.9328	12.3923	10.3403	9.00691	8.7114e-18	-1.22512	down	K00434|1.3188e-157|tcc:TCM_022080|K00434 L-ascorbate peroxidase [EC:1.11.1.11] | (RefSeq) Ascorbate peroxidase 2 isoform 1
Dlo_021419.1.gene	408.374	398.893	429.465	903.433	962.999	980.733	4.00565e-116	1.06617	up	K00475|0|tcc:TCM_000209|K00475 naringenin 3-dioxygenase [EC:1.14.11.9] | (RefSeq) Flavanone 3-hydroxylase isoform 1
Dlo_023263.1.gene	6.19954	7.01438	8.14693	20.4026	22.1974	20.2094	9.16496e-36	1.40639	up	K00487|0|tcc:TCM_039725|K00487 trans-cinnamate 4-monooxygenase [EC:1.14.13.11] | (RefSeq) Trans-cinnamate 4-monooxygenase
Dlo_023249.1.gene	44.9419	47.8303	45.8821	8.18741	8.65922	8.96675	5.42899e-231	-2.54952	down	K00517|0|cit:102619709|K00517 [EC:1.14.-.-] | (RefSeq) cytochrome P450 82C4-like
Dlo_021001.1.gene	12.0543	10.7654	9.69825	28.5289	26.7791	27.8664	1.5788e-31	1.20795	up	K00588|5.55457e-99|cit:102617076|K00588 caffeoyl-CoA O-methyltransferase [EC:2.1.1.104] | (RefSeq) probable caffeoyl-CoA O-methyltransferase At4g26220
Dlo_012219.1.gene	180.251	192.172	192.513	401.258	417.051	431.569	7.55683e-100	1.00856	up	K00600|0|tcc:TCM_020228|K00600 glycine hydroxymethyltransferase [EC:2.1.2.1] | (RefSeq) Serine hydroxymethyltransferase 4 isoform 1
Dlo_015676.1.gene	13.4093	14.0093	13.7425	7.13827	7.80306	6.63046	2.4479e-17	-1.05476	down	K00640|2.04064e-177|cit:102615316|K00640 serine O-acetyltransferase [EC:2.3.1.30] | (RefSeq) serine acetyltransferase 1, chloroplastic-like
Dlo_027164.1.gene	593.314	589.309	646.938	1316.84	1385.97	1460.33	4.35246e-94	1.04903	up	K00660|0|tcc:TCM_020384|K00660 chalcone synthase [EC:2.3.1.74] | (RefSeq) Chalcone and stilbene synthase family protein
Dlo_013696.1.gene	1698.69	1691.85	1686.45	590.877	642.688	597.674	0	-1.60442	down	K00695|0|cic:CICLE_v10007483mg|K00695 sucrose synthase [EC:2.4.1.13] | (RefSeq) hypothetical protein
Dlo_022699.2.gene	104.91	116.958	96.8284	27.2592	25.7647	25.7911	8.07097e-122	-2.13503	down	K00759|1.17528e-107|tcc:TCM_016011|K00759 adenine phosphoribosyltransferase [EC:2.4.2.7] | (RefSeq) Adenine phosphoribosyl transferase 4
Dlo_017720.1.gene	25.2081	25.6226	21.4899	94.6071	87.0367	94.6331	3.15024e-93	1.78538	up	K00799|1.14799e-129|pop:POPTR_0014s12670g|K00799 glutathione S-transferase [EC:2.5.1.18] | (RefSeq) POPTRDRAFT_824193; glutathione S-transferase family protein
Dlo_032408.1.gene	20.8738	22.6101	17.301	9.11615	7.4163	9.83279	1.63968e-16	-1.31323	down	K00799|1.98798e-114|cit:102617304|K00799 glutathione S-transferase [EC:2.5.1.18] | (RefSeq) probable glutathione S-transferase
Dlo_033720.1.gene	2.04691	3.12078	3.56687	7.82439	6.79535	7.44494	7.19585e-06	1.1399	up	K00799|3.77471e-78|vvi:100254521|K00799 glutathione S-transferase [EC:2.5.1.18] | (RefSeq) probable glutathione S-transferase
Dlo_002087.1.gene	6.88025	6.82721	7.33426	0.153282	0.848394	0.789093	4.52452e-24	-3.33215	down	K00799|5.68593e-107|pmum:103339277|K00799 glutathione S-transferase [EC:2.5.1.18] | (RefSeq) probable glutathione S-transferase parA
Dlo_031700.2.gene	1.79439	1.72749	2.11117	4.67985	4.64246	5.33852	2.98115e-08	1.20324	up	K00800|0|cit:102622428|K00800 3-phosphoshikimate 1-carboxyvinyltransferase [EC:2.5.1.19] | (RefSeq) 3-phosphoshikimate 1-carboxyvinyltransferase 2
Dimocarpus_longan_newGene_7903	3.17946	5.31363	4.86401	1.38686	1.25147	1.54682	2.10082e-09	-1.66135	down	K00850|1.30124e-12|cit:102616327|K00850 6-phosphofructokinase 1 [EC:2.7.1.11] | (RefSeq) ATP-dependent 6-phosphofructokinase 3-like
Dlo_025901.1.gene	5.97291	5.53925	5.73723	1.81837	1.81313	1.42249	2.85797e-11	-1.7912	down	K00850|4.54991e-53|pda:103710219|K00850 6-phosphofructokinase 1 [EC:2.7.1.11] | (RefSeq) ATP-dependent 6-phosphofructokinase 3-like
Dlo_025902.2.gene	24.8031	17.4468	17.1752	5.46333	7.00823	5.49557	1.37815e-15	-1.78946	down	K00850|7.9271e-51|pda:103710219|K00850 6-phosphofructokinase 1 [EC:2.7.1.11] | (RefSeq) ATP-dependent 6-phosphofructokinase 3-like
Dlo_014950.1.gene	35.8034	35.055	34.9104	108.362	99.1191	103.102	3.00277e-130	1.41536	up	K00855|0|pop:POPTR_0001s01630g|K00855 phosphoribulokinase [EC:2.7.1.19] | (RefSeq) Phosphoribulokinase family protein
Dlo_014039.1.gene	111.239	117.858	109.834	23.8842	25.3795	22.9653	0	-2.3615	down	K00921|0|cit:102623423|K00921 1-phosphatidylinositol-3-phosphate 5-kinase [EC:2.7.1.150] | (RefSeq) putative 1-phosphatidylinositol-3-phosphate 5-kinase FAB1C
dlo_039071.1.gene	12.1305	12.5292	12.6303	30.0755	32.5342	34.2059	3.92062e-44	1.23264	up	K00927|0|cit:102611457|K00927 phosphoglycerate kinase [EC:2.7.2.3] | (RefSeq) phosphoglycerate kinase, chloroplastic
dlo_035129.1.gene	7.75687	8.00226	8.04477	23.1171	23.009	23.9764	7.04502e-49	1.41107	up	K00927|0|cit:102611457|K00927 phosphoglycerate kinase [EC:2.7.2.3] | (RefSeq) phosphoglycerate kinase, chloroplastic
dlo_037720.1.gene	5.9901	6.09241	6.17134	22.9237	18.8386	20.1055	2.21394e-46	1.61022	up	K00927|0|cit:102611457|K00927 phosphoglycerate kinase [EC:2.7.2.3] | (RefSeq) phosphoglycerate kinase, chloroplastic
dlo_038663.1.gene	9.75642	10.0747	10.1143	25.9301	27.4586	28.6314	7.63094e-46	1.30867	up	K00927|0|cit:102611457|K00927 phosphoglycerate kinase [EC:2.7.2.3] | (RefSeq) phosphoglycerate kinase, chloroplastic
Dlo_004236.1.gene	3.73396	3.60915	3.85316	1.65623	1.38462	1.66506	1.12973e-11	-1.34183	down	K00927|1.50542e-90|cmo:103489632|K00927 phosphoglycerate kinase [EC:2.7.2.3] | (RefSeq) phosphoglycerate kinase, cytosolic
Dlo_019317.1.gene	211.748	200.56	214.864	81.8958	80.6201	78.0954	1.24701e-224	-1.51427	down	K00942|0|cit:102620867|K00942 guanylate kinase [EC:2.7.4.8] | (RefSeq) guanylate kinase 2-like
Dlo_022414.1.gene	9.14968	8.00886	8.08279	22.7436	21.8108	21.787	1.03403e-54	1.25198	up	K00975|0|cit:102629211|K00975 glucose-1-phosphate adenylyltransferase [EC:2.7.7.27] | (RefSeq) glgC; glucose-1-phosphate adenylyltransferase large subunit 1-like
Dimocarpus_longan_newGene_4396	0.356683	0.381326	0.23227	1.15553	1.14218	1.50181	0.000280662	1.4961	up	K01014|3.10004e-78|vvi:100242513|K01014 aryl sulfotransferase [EC:2.8.2.1] | (RefSeq) cytosolic sulfotransferase 15-like
Dlo_023531.1.gene	5.32174	5.53153	6.04996	2.23126	2.09535	1.99289	2.20886e-19	-1.51757	down	K01051|0|cit:102613865|K01051 pectinesterase [EC:3.1.1.11] | (RefSeq) probable pectinesterase/pectinesterase inhibitor 7
Dlo_022423.1.gene	2.17371	2.27398	3.3018	1.58832	1.40204	1.01836	0.00192308	-1.00209	down	K01051|6.98785e-170|cic:CICLE_v10029966mg|K01051 pectinesterase [EC:3.1.1.11] | (RefSeq) hypothetical protein
Dlo_020067.1.gene	28.2356	26.8012	30.3825	87.1719	94.711	95.097	6.78286e-100	1.555	up	K01054|0|cit:102621590|K01054 acylglycerol lipase [EC:3.1.1.23] | (RefSeq) caffeoylshikimate esterase-like
Dlo_025707.1.gene	315.23	325.992	312.548	40.7632	42.6516	43.4586	0	-3.04056	down	K01087|0|cit:102613435|K01087 trehalose 6-phosphate phosphatase [EC:3.1.3.12] | (RefSeq) probable trehalose-phosphate phosphatase D
Dlo_005733.1.gene	18.374	18.1354	21.0349	11.0675	9.1027	8.37328	1.45662e-22	-1.13157	down	K01115|0|pop:POPTR_0003s01070g|K01115 phospholipase D1/2 [EC:3.1.4.4] | (RefSeq) POPTRDRAFT_853026; hypothetical protein
Dlo_005732.1.gene	24.1359	31.1828	27.557	10.9412	14.708	10.4834	1.4404e-17	-1.30877	down	K01115|7.24218e-112|cit:102615105|K01115 phospholipase D1/2 [EC:3.1.4.4] | (RefSeq) phospholipase D delta-like
Dlo_026211.1.gene	54.4971	56.4313	54.9266	121.934	125.78	124.723	1.78347e-60	1.02828	up	K01166|1.11064e-122|pop:POPTR_0010s17580g|K01166 ribonuclease T2 [EC:3.1.27.1] | (RefSeq) POPTRDRAFT_885455; hypothetical protein
Dlo_026796.1.gene	314.882	335.384	347.524	111.067	105.244	110.509	1.23698e-284	-1.7424	down	K01177|0|cit:102626673|K01177 beta-amylase [EC:3.2.1.2] | (RefSeq) beta-amylase 1, chloroplastic
Dlo_022739.1.gene	244.633	264.889	255.482	23.4579	21.3223	26.9091	0	-3.53513	down	K01179|1.34677e-118|cic:CICLE_v10014994mg|K01179 endoglucanase [EC:3.2.1.4] | (RefSeq) hypothetical protein
Dlo_028821.1.gene	253.206	264.45	285.648	21.9914	21.2164	21.8663	0	-3.74831	down	K01179|9.48654e-174|cit:102620120|K01179 endoglucanase [EC:3.2.1.4] | (RefSeq) endoglucanase 8-like
Dlo_033594.1.gene	2.51708	2.07006	1.92784	1.19888	1.01391	0.947218	6.2471e-07	-1.12627	down	K01183|0|cit:102619234|K01183 chitinase [EC:3.2.1.14] | (RefSeq) cysteine-rich receptor-like protein kinase 19
Dlo_019864.1.gene	6.44119	6.67701	7.12272	19.1152	18.6829	20.0604	4.01928e-30	1.36329	up	K01183|0|cit:102624297|K01183 chitinase [EC:3.2.1.14] | (RefSeq) acidic mammalian chitinase-like
Dlo_033618.1.gene	2.81119	2.45782	2.37387	1.02926	0.529954	0.438676	9.15085e-13	-1.93213	down	K01183|0|pop:POPTR_0018s11990g|K01183 chitinase [EC:3.2.1.14] | (RefSeq) POPTRDRAFT_911741; hypothetical protein
Dlo_033355.1.gene	1.87811	2.13101	2.03549	19.933	23.2211	18.8883	5.12035e-62	3.12098	up	K01183|1.33758e-137|cic:CICLE_v10022063mg|K01183 chitinase [EC:3.2.1.14] | (RefSeq) hypothetical protein
Dlo_030519.1.gene	0	0.16209	0.621545	4.25994	3.92584	3.40409	0.00559521	1.69755	up	K01183|1.4297e-115|cit:102578024|K01183 chitinase [EC:3.2.1.14] | (RefSeq) CHI1; chitinase CHI1
Dlo_027968.2.gene	0	0.16209	0.621545	4.41486	3.9155	3.44267	0.00536369	1.70544	up	K01183|1.4297e-115|cit:102578024|K01183 chitinase [EC:3.2.1.14] | (RefSeq) CHI1; chitinase CHI1
Dlo_030517.1.gene	0	0	0	3.15316	2.69689	1.3352	1.72252e-15	4.25936	up	K01183|5.13379e-111|cit:102578024|K01183 chitinase [EC:3.2.1.14] | (RefSeq) CHI1; chitinase CHI1
Dlo_014207.1.gene	10.1564	9.0433	7.58587	24.1022	22.4548	24.0755	1.9667e-30	1.25105	up	K01188|0|cit:102624507|K01188 beta-glucosidase [EC:3.2.1.21] | (RefSeq) beta-glucosidase 11-like
Dimocarpus_longan_newGene_10874	5.63811	6.92451	5.90156	3.0681	3.39192	3.74226	8.8428e-12	-1.01801	down	K01190|2.69793e-34|eus:EUTSA_v10010080mg|K01190 beta-galactosidase [EC:3.2.1.23] | (RefSeq) hypothetical protein
Dlo_022696.1.gene	1170.58	1189.7	1188.5	98.6723	92.344	93.3904	0	-3.77131	down	K01193|0|cic:CICLE_v10025259mg|K01193 beta-fructofuranosidase [EC:3.2.1.26] | (RefSeq) hypothetical protein
Dlo_027353.1.gene	281.216	279.935	285.582	153.295	156.268	152.212	2.91283e-164	-1.00894	down	K01193|0|pop:POPTR_0003s11210g|K01193 beta-fructofuranosidase [EC:3.2.1.26] | (RefSeq) POPTRDRAFT_817289; vacuolar invertase family protein
Dlo_017479.1.gene	1555.33	1558.54	1513.36	131.383	126.933	142.775	0	-3.65727	down	K01193|0|tcc:TCM_029039|K01193 beta-fructofuranosidase [EC:3.2.1.26] | (RefSeq) Glycosyl hydrolases family 32 protein isoform 1
Dlo_019491.1.gene	362.11	407.368	426.859	195.346	183.917	164.083	1.97098e-83	-1.27046	down	K01213|1.59118e-163|cit:102630814|K01213 galacturan 1,4-alpha-galacturonidase [EC:3.2.1.67] | (RefSeq) exopolygalacturonase-like
Dlo_019492.1.gene	111.717	131.535	129.83	55.9936	52.8118	45.4747	3.17216e-71	-1.40248	down	K01213|3.20944e-171|tcc:TCM_002289|K01213 galacturan 1,4-alpha-galacturonidase [EC:3.2.1.67] | (RefSeq) Polygalacturonase
Dlo_011113.1.gene	70.355	73.1083	68.6127	8.23933	10.8028	10.3856	5.42469e-285	-2.9717	down	K01466|0|cic:CICLE_v10014972mg|K01466 allantoinase [EC:3.5.2.5] | (RefSeq) hypothetical protein
Dlo_011373.1.gene	15.1771	16.9179	20.6616	10.9497	7.41009	6.79271	2.72284e-10	-1.16715	down	K01507|3.15029e-124|cic:CICLE_v10024641mg|K01507 inorganic pyrophosphatase [EC:3.6.1.1] | (RefSeq) hypothetical protein
Dlo_030263.1.gene	52.0395	53.534	51.8079	21.7229	19.8954	22.294	2.82431e-71	-1.42751	down	K01517|0|cic:CICLE_v10021198mg|K01517 manganese-dependent ADP-ribose/CDP-alcohol diphosphatase [EC:3.6.1.13 3.6.1.16 3.6.1.53] | (RefSeq) hypothetical protein
Dimocarpus_longan_newGene_5437	3.09305	2.74604	2.94561	1.62557	1.11208	1.74973	0.000635262	-1.05562	down	K01528|1.01976e-21|nnu:104610181|K01528 dynamin GTPase [EC:3.6.5.5] | (RefSeq) dynamin-2A
Dlo_006199.1.gene	15.9867	19.4631	22.118	7.85672	8.50955	6.4776	1.82674e-35	-1.4539	down	K01535|0|cic:CICLE_v10027127mg|K01535 H+-transporting ATPase [EC:3.6.3.6] | (RefSeq) hypothetical protein
Dlo_015625.1.gene	166.593	165.343	166.048	85.2536	95.5585	88.912	9.46212e-104	-1.01819	down	K01535|0|cit:102616096|K01535 H+-transporting ATPase [EC:3.6.3.6] | (RefSeq) plasma membrane ATPase 4
Dlo_012866.1.gene	0.397955	0.282029	0.441383	0.028755	0.129848	0.202732	0.00351112	-1.4176	down	K01537|0|cic:CICLE_v10014091mg|K01537 Ca2+-transporting ATPase [EC:3.6.3.8] | (RefSeq) hypothetical protein
Dlo_023920.1.gene	4.25945	3.39812	3.95812	1.3086	1.8983	1.55582	1.99435e-16	-1.39164	down	K01537|0|cit:102616894|K01537 Ca2+-transporting ATPase [EC:3.6.3.8] | (RefSeq) calcium-transporting ATPase 12, plasma membrane-type
Dlo_023915.1.gene	33.1464	32.0839	31.568	12.9862	14.2889	13.7335	2.92979e-109	-1.37122	down	K01537|0|cit:102616894|K01537 Ca2+-transporting ATPase [EC:3.6.3.8] | (RefSeq) calcium-transporting ATPase 12, plasma membrane-type
Dlo_033688.1.gene	0.464369	0.763869	0.536323	0.378528	0.267017	0.174138	0.0041865	-1.08807	down	K01537|0|cit:102629519|K01537 Ca2+-transporting ATPase [EC:3.6.3.8] | (RefSeq) putative calcium-transporting ATPase 13, plasma membrane-type
Dlo_020860.1.gene	1.90052	1.71202	1.83424	0.163508	0.155818	0.178268	1.07709e-35	-3.3589	down	K01537|0|pper:PRUPE_ppa015353mg|K01537 Ca2+-transporting ATPase [EC:3.6.3.8] | (RefSeq) hypothetical protein
Dlo_003642.1.gene	199.736	205.081	199.625	81.5563	70.1052	78.9445	2.55186e-168	-1.52135	down	K01592|0|tcc:TCM_026049|K01592 tyrosine decarboxylase [EC:4.1.1.25] | (RefSeq) Tyrosine/DOPA decarboxylase
Dlo_029928.1.gene	5.76916	4.7604	4.5203	1.93218	2.26968	2.37931	1.99111e-08	-1.27388	down	K01611|0|cic:CICLE_v10005303mg|K01611 S-adenosylmethionine decarboxylase [EC:4.1.1.50] | (RefSeq) hypothetical protein
Dlo_024376.1.gene	32.117	33.7994	33.1313	103.965	107.567	114.127	7.11657e-139	1.57711	up	K01623|0|vvi:100852851|K01623 fructose-bisphosphate aldolase, class I [EC:4.1.2.13] | (RefSeq) fructose-bisphosphate aldolase 1, chloroplastic
Dlo_000563.1.gene	903.406	972.479	920.682	198.695	187.573	187.088	0	-2.41832	down	K01662|0|cit:102618368|K01662 1-deoxy-D-xylulose-5-phosphate synthase [EC:2.2.1.7] | (RefSeq) probable 1-deoxy-D-xylulose-5-phosphate synthase 2, chloroplastic
Dlo_027593.1.gene	30.9491	30.5606	34.0995	105.516	109.122	108.494	5.76789e-174	1.61736	up	K01662|0|cit:102620503|K01662 1-deoxy-D-xylulose-5-phosphate synthase [EC:2.2.1.7] | (RefSeq) probable 1-deoxy-D-xylulose-5-phosphate synthase, chloroplastic
Dlo_015338.1.gene	388.289	382.538	378.41	90.8627	92.6303	98.3845	0	-2.15948	down	K01673|7.07062e-112|cic:CICLE_v10024575mg|K01673 carbonic anhydrase [EC:4.2.1.1] | (RefSeq) hypothetical protein
Dlo_016506.1.gene	5.46417	4.86172	3.58312	0.602501	0.35604	0.532487	7.93461e-19	-2.98251	down	K01673|8.50201e-113|cic:CICLE_v10024575mg|K01673 carbonic anhydrase [EC:4.2.1.1] | (RefSeq) hypothetical protein
Dlo_009680.1.gene	434.451	458.474	449.298	196.939	182.624	198.691	1.35816e-173	-1.34761	down	K01674|4.70271e-97|tcc:TCM_022604|K01674 carbonic anhydrase [EC:4.2.1.1] | (RefSeq) Alpha carbonic anhydrase 1, putative
Dlo_026008.1.gene	157.714	160.272	156.425	30.0628	30.3133	31.2051	0	-2.5042	down	K01696|0|cic:CICLE_v10015207mg|K01696 tryptophan synthase beta chain [EC:4.2.1.20] | (RefSeq) hypothetical protein
Dlo_017779.1.gene	26.482	26.8407	30.4132	14.2264	15.5376	15.4859	4.26413e-23	-1.01533	down	K01728|0|pop:POPTR_0015s09930g|K01728 pectate lyase [EC:4.2.2.2] | (RefSeq) POPTRDRAFT_575272; pectate lyase 22 precursor family protein
Dlo_000456.1.gene	4.20153	3.73225	4.11377	0.258718	0.199836	0.660163	2.93983e-27	-3.29088	down	K01762|0|cit:102614668|K01762 1-aminocyclopropane-1-carboxylate synthase [EC:4.4.1.14] | (RefSeq) 1-aminocyclopropane-1-carboxylate synthase 8-like
Dlo_000458.1.gene	4.71324	3.03702	4.33306	0	0.066612	0.137003	1.42952e-39	-5.13301	down	K01762|0|cit:102614668|K01762 1-aminocyclopropane-1-carboxylate synthase [EC:4.4.1.14] | (RefSeq) 1-aminocyclopropane-1-carboxylate synthase 8-like
Dlo_005638.1.gene	95.1349	100.699	95.1605	34.5352	31.9362	33.0437	8.73895e-242	-1.67946	down	K01784|0|tcc:TCM_016202|K01784 UDP-glucose 4-epimerase [EC:5.1.3.2] | (RefSeq) UDP-D-glucose/UDP-D-galactose 4-epimerase 1 isoform 1
Dlo_024014.1.gene	1.40532	1.81438	1.41348	4.61093	5.02764	6.30471	7.43177e-08	1.52672	up	K01802|3.9369e-89|cic:CICLE_v10016645mg|K01802 peptidylprolyl isomerase [EC:5.2.1.8] | (RefSeq) hypothetical protein
Dlo_024544.1.gene	78.8235	75.2835	78.903	30.0289	25.7645	30.2137	4.98374e-110	-1.56649	down	K01809|0|cic:CICLE_v10011731mg|K01809 mannose-6-phosphate isomerase [EC:5.3.1.8] | (RefSeq) hypothetical protein
Dlo_021761.1.gene	134.388	135.025	136.811	48.6491	56.1262	53.1975	1.46189e-137	-1.49453	down	K01904|0|cic:CICLE_v10007733mg|K01904 4-coumarate--CoA ligase [EC:6.2.1.12] | (RefSeq) hypothetical protein
Dlo_024529.1.gene	132.906	148.876	145.149	48.6879	56.5159	55.386	1.61627e-87	-1.53959	down	K01904|2.99312e-137|pxb:103939486|K01904 4-coumarate--CoA ligase [EC:6.2.1.12] | (RefSeq) 4-coumarate--CoA ligase 2-like
Dlo_000705.1.gene	7.6678	6.85639	7.09241	16.7962	15.2258	17.0818	1.99358e-13	1.03208	up	K01934|8.36965e-136|cit:102628259|K01934 5-formyltetrahydrofolate cyclo-ligase [EC:6.3.3.2] | (RefSeq) 5-formyltetrahydrofolate cyclo-ligase, mitochondrial-like
Dlo_022478.1.gene	143.661	153.86	142.752	41.1663	44.0441	45.4151	1.8724e-255	-1.88429	down	K01937|0|cit:102620771|K01937 CTP synthase [EC:6.3.4.2] | (RefSeq) CTP synthase
Dlo_015425.1.gene	40.4888	40.248	39.8285	115.835	117.501	114.495	3.26514e-97	1.38817	up	K02109|1.77709e-77|cic:CICLE_v10009435mg|K02109 F-type H+-transporting ATPase subunit b | (RefSeq) hypothetical protein
dlo_036468.1.gene	36.8373	33.5821	33.4852	13.3313	8.97279	11.992	4.05755e-34	-1.7026	down	K02183|2.55387e-61|cic:CICLE_v10012752mg|K02183 calmodulin | (RefSeq) hypothetical protein
Dimocarpus_longan_newGene_12050	1.31852	0.759236	0.963291	0.354754	0.341062	0.739779	0.00180454	-1.10488	down	K02295|2.32321e-07|obr:102712225|K02295 cryptochrome | (RefSeq) (6-4)DNA photolyase
Dlo_008857.1.gene	1.73455	1.86487	1.34869	0.956698	1.00216	0.677908	4.10729e-07	-1.01108	down	K02349|0|cit:102618799|K02349 DNA polymerase theta [EC:2.7.7.7] | (RefSeq) helicase and polymerase-containing protein TEBICHI
Dlo_010086.1.gene	15.3925	15.2725	14.3445	35.7583	37.4622	34.0847	7.66345e-62	1.11359	up	K02355|0|cit:102624603|K02355 elongation factor G | (RefSeq) elongation factor G-2, chloroplastic
Dlo_003795.1.gene	7.24322	7.76354	8.0771	17.7579	19.4479	20.2504	2.95099e-22	1.16459	up	K02548|1.4501e-161|cit:102624098|K02548 1,4-dihydroxy-2-naphthoate octaprenyltransferase [EC:2.5.1.74 2.5.1.-] | (RefSeq) 1,4-dihydroxy-2-naphthoate polyprenyltransferase, chloroplastic
Dlo_014069.1.gene	6.2271	7.43791	7.604	18.9626	18.2635	13.3476	8.96296e-16	1.09796	up	K02636|4.75469e-89|cit:102606718|K02636 cytochrome b6-f complex iron-sulfur subunit [EC:1.10.9.1] | (RefSeq) cytochrome b6-f complex iron-sulfur subunit, chloroplastic
Dlo_023863.1.gene	108.338	110.18	101.54	342.935	343.45	356.554	1.51125e-200	1.56512	up	K02692|1.54833e-125|cit:102577962|K02692 photosystem I subunit II | (RefSeq) PSADA; PSI reaction center subunit II
Dlo_028487.2.gene	59.6121	65.6419	60.2095	176.96	160.597	183.216	2.47446e-66	1.34744	up	K02693|1.95007e-49|cit:102577948|K02693 photosystem I subunit IV | (RefSeq) PSAE, psaE1, psaE2; PSI reaction center subunit III
Dlo_020260.1.gene	44.1352	39.3224	44.8772	115.709	104.59	105	1.37577e-39	1.19872	up	K02698|1.28045e-61|tcc:TCM_006076|K02698 photosystem I subunit X | (RefSeq) Photosystem I subunit K
Dlo_020475.1.gene	0.733774	0.552664	0.407813	2.30245	3.36021	1.71221	4.41645e-05	1.68994	up	K02717|1.82807e-118|cit:102629493|K02717 photosystem II oxygen-evolving enhancer protein 2 | (RefSeq) photosynthetic NDH subunit of lumenal location 1, chloroplastic
Dlo_000983.1.gene	50.3922	52.5424	53.7623	166.736	167.983	184.211	6.94407e-132	1.58664	up	K02717|2.53098e-143|gmx:100802315|K02717 photosystem II oxygen-evolving enhancer protein 2 | (RefSeq) oxygen-evolving enhancer protein 2, chloroplastic
Dlo_023956.1.gene	90.452	97.4199	98.9636	209.086	200.191	232.935	1.34534e-40	1.02324	up	K02721|1.23075e-61|cit:102629478|K02721 photosystem II PsbW protein | (RefSeq) photosystem II reaction center W protein, chloroplastic
Dimocarpus_longan_newGene_8701	3.28326	2.27649	2.23029	1.18943	0.690261	0.674842	3.34765e-09	-1.62227	down	K02736|1.98813e-06|pop:POPTR_0006s25870g|K02736 20S proteasome subunit beta 7 [EC:3.4.25.1] | (RefSeq) POPTRDRAFT_561786; hypothetical protein
Dlo_028640.1.gene	24.8702	24.5449	22.9628	66.1371	68.6048	63.0323	7.52642e-75	1.30831	up	K02863|6.13468e-157|tcc:TCM_005841|K02863 large subunit ribosomal protein L1 | (RefSeq) Ribosomal protein L1p/L10e family
Dlo_015234.1.gene	57.7961	56.8161	58.9672	142.041	134.329	129.083	1.35851e-59	1.08519	up	K02899|2.27592e-92|crb:CARUB_v10005779mg|K02899 large subunit ribosomal protein L27 | (RefSeq) hypothetical protein
Dlo_018421.1.gene	44.8382	39.1825	41.987	99.1176	92.6261	91.4744	7.71999e-31	1.02709	up	K02902|1.979e-67|tcc:TCM_020946|K02902 large subunit ribosomal protein L28 | (RefSeq) Ribosomal L28 family
Dlo_001985.1.gene	20.0573	22.0429	22.2023	52.8174	47.1719	49.2179	2.56404e-19	1.06695	up	K02909|4.4456e-67|cit:102619872|K02909 large subunit ribosomal protein L31 | (RefSeq) 50S ribosomal protein L31, chloroplastic
Dlo_027087.1.gene	13.7375	12.4468	13.0339	32.694	30.1206	26.6034	8.97263e-17	1.04157	up	K02933|2.70011e-125|cmo:103495590|K02933 large subunit ribosomal protein L6 | (RefSeq) 50S ribosomal protein L6, chloroplastic
Dlo_027655.1.gene	160.897	168.404	170.855	83.8894	79.656	84.7572	1.30717e-106	-1.14312	down	K03100|0|cit:102630129|K03100 signal peptidase I [EC:3.4.21.89] | (RefSeq) thylakoidal processing peptidase 1, chloroplastic-like
Dlo_009667.1.gene	23.0064	21.9889	24.2348	54.1432	56.9237	57.8953	2.2151e-67	1.14762	up	K03106|0|cic:CICLE_v10011285mg|K03106 signal recognition particle subunit SRP54 [EC:3.6.5.4] | (RefSeq) hypothetical protein
Dlo_021109.1.gene	452.424	432.61	483.431	153.564	136.273	144.708	2.85957e-175	-1.78366	down	K03113|1.19318e-60|pper:PRUPE_ppa013625mg|K03113 translation initiation factor 1 | (RefSeq) hypothetical protein
Dlo_021110.1.gene	6.28019	8.6449	10.0829	21.9811	18.8267	17.5871	0.000284042	1.02437	up	K03113|7.06929e-06|pop:POPTR_0010s16160g|K03113 translation initiation factor 1 | (RefSeq) POPTRDRAFT_723991; hypothetical protein
Dlo_001863.1.gene	214.277	215.835	215.125	70.327	72.1229	104.095	1.50066e-13	-1.47549	down	K03283|0|cic:CICLE_v10027943mg|K03283 heat shock 70kDa protein 1/8 | (RefSeq) hypothetical protein
Dlo_032043.1.gene	2796.39	2927.25	2982.18	235.973	250.193	232.418	0	-3.72919	down	K03283|0|cic:CICLE_v10027981mg|K03283 heat shock 70kDa protein 1/8 | (RefSeq) hypothetical protein
Dlo_033396.1.gene	226.653	238.978	242.953	5.26515	3.59266	5.3083	1.95155e-246	-5.64583	down	K03283|0|pop:POPTR_0010s21350g|K03283 heat shock 70kDa protein 1/8 | (RefSeq) POPTRDRAFT_822482; heat shock protein 70
Dlo_033329.1.gene	16.1314	15.288	16.6808	46.2016	46.8569	47.0478	1.37296e-96	1.402	up	K03294|0|tcc:TCM_005985|K03294 basic amino acid/polyamine antiporter, APA family | (RefSeq) Cationic amino acid transporter 5
Dlo_033332.1.gene	3.2574	3.22054	2.86281	15.3076	16.0631	16.167	2.56184e-78	2.1851	up	K03294|0|tcc:TCM_005985|K03294 basic amino acid/polyamine antiporter, APA family | (RefSeq) Cationic amino acid transporter 5
Dlo_028473.1.gene	5.54616	6.99214	7.04774	18.8537	16.579	18.3114	5.34354e-28	1.30646	up	K03327|0|cit:102608126|K03327 multidrug resistance protein, MATE family | (RefSeq) protein DETOXIFICATION 52
Dlo_018638.1.gene	10.6734	9.28503	8.65758	23.3222	20.9893	20.4066	2.44023e-23	1.03301	up	K03327|0|pper:PRUPE_ppa004113mg|K03327 multidrug resistance protein, MATE family | (RefSeq) hypothetical protein
Dlo_012750.1.gene	17.1134	17.507	18.2082	8.70342	7.93446	8.63459	1.09713e-33	-1.1881	down	K03327|0|tcc:TCM_036667|K03327 multidrug resistance protein, MATE family | (RefSeq) MATE efflux family protein
Dlo_017419.1.gene	23.5619	27.257	26.0527	9.50079	9.93167	9.16031	7.253e-41	-1.54505	down	K03327|3.62903e-123|cic:CICLE_v10031274mg|K03327 multidrug resistance protein, MATE family | (RefSeq) hypothetical protein
Dlo_017519.1.gene	2.5741	1.99488	1.95296	6.26042	6.40488	4.88918	1.38353e-11	1.25811	up	K03457|0|pmum:103339780|K03457 nucleobase:cation symporter-1, NCS1 family | (RefSeq) purine-uracil permease NCS1
Dlo_010261.1.gene	22.485	24.8283	27.2397	7.81721	7.97579	7.24355	9.55071e-43	-1.80275	down	K03457|1.17628e-102|ath:AT5G03560|K03457 nucleobase:cation symporter-1, NCS1 family | (RefSeq) Tetratricopeptide repeat (TPR)-like superfamily protein
Dlo_010178.1.gene	10.0971	10.8426	9.8616	4.53895	3.92688	5.00068	2.29625e-36	-1.31694	down	K03515|0|cit:102626428|K03515 DNA repair protein REV1 [EC:2.7.7.-] | (RefSeq) DNA repair protein REV1
Dlo_030264.1.gene	28.8182	29.8554	29.3759	15.0898	14.747	16.2652	5.95846e-55	-1.06469	down	K03517|0|cit:102627452|K03517 quinolinate synthase [EC:2.5.1.72] | (RefSeq) quinolinate synthase, chloroplastic
Dlo_002554.1.gene	2.30608	0.746836	1.02572	0.767724	0.690418	0.35142	0.0029541	-1.1421	down	K03539|0|cit:102614383|K03539 ribonuclease P/MRP protein subunit RPP1 [EC:3.1.26.5] | (RefSeq) uncharacterized LOC102614383
Dlo_032287.2.gene	200.575	204.289	203.151	715.446	681.574	708.36	4.21533e-290	1.65386	up	K03541|1.88226e-50|cit:102626990|K03541 photosystem II 10kDa protein | (RefSeq) photosystem II 10 kDa polypeptide, chloroplastic
Dlo_026039.1.gene	28.5061	28.498	26.483	14.6203	16.4395	12.4138	9.55956e-06	-1.02928	down	K03544|1.95857e-16|tcc:TCM_015415|K03544 ATP-dependent Clp protease ATP-binding subunit ClpX | (RefSeq) CLP protease regulatory subunit X isoform 1
Dlo_019309.1.gene	340.441	382.323	388.858	31.4616	29.5664	30.992	0	-3.71125	down	K03627|6.12828e-85|vvi:100249249|K03627 putative transcription factor | (RefSeq) multiprotein-bridging factor 1c
Dlo_011264.1.gene	32.1921	30.4834	34.0334	83.8844	76.5061	82.7973	5.07259e-32	1.18621	up	K03671|1.47706e-66|cit:102620863|K03671 thioredoxin 1 | (RefSeq) thioredoxin-like protein CXXS1
Dlo_015209.1.gene	13.6647	17.6218	14.7404	7.58388	9.44902	7.27671	2.112e-06	-1.02179	down	K03676|9.93178e-81|vvi:100254900|K03676 glutaredoxin 3 | (RefSeq) glutaredoxin-C1
Dlo_031826.1.gene	743.841	779.094	774.505	20.9818	25.0719	24.3273	0	-5.15257	down	K03695|0|cic:CICLE_v10018766mg|K03695 ATP-dependent Clp protease ATP-binding subunit ClpB | (RefSeq) hypothetical protein
Dlo_007113.1.gene	47.902	49.8436	49.9729	23.4141	24.0996	22.7405	8.70646e-114	-1.20504	down	K03695|0|cit:102616406|K03695 ATP-dependent Clp protease ATP-binding subunit ClpB | (RefSeq) chaperone protein ClpB3, chloroplastic
Dlo_015491.1.gene	41.8442	41.7915	40.6422	12.2636	14.3111	11.6816	6.38844e-148	-1.82816	down	K03695|0|tcc:TCM_036923|K03695 ATP-dependent Clp protease ATP-binding subunit ClpB | (RefSeq) Casein lytic proteinase B4
Dlo_015490.1.gene	20.0415	20.5418	21.4576	6.11279	6.08328	5.86781	4.54854e-31	-1.87138	down	K03695|4.53922e-39|cit:102622978|K03695 ATP-dependent Clp protease ATP-binding subunit ClpB | (RefSeq) chaperone protein ClpB4, mitochondrial
Dlo_028350.1.gene	461.103	437.892	451.149	1437.91	1438.67	1419.86	0	1.53355	up	K03781|0|cit:102615999|K03781 catalase [EC:1.11.1.6] | (RefSeq) catalase-like
Dlo_034000.1.gene	8.18652	6.51733	6.06678	3.16132	1.97457	2.65815	1.7388e-17	-1.50469	down	K03798|0|cic:CICLE_v10011227mg|K03798 cell division protease FtsH [EC:3.4.24.-] | (RefSeq) hypothetical protein
Dlo_013310.1.gene	6.62664	13.1135	7.4708	4.35742	4.21191	5.20861	1.94885e-06	-1.07621	down	K03921|0|cic:CICLE_v10001443mg|K03921 acyl-[acyl-carrier-protein] desaturase [EC:1.14.19.2 1.14.19.11 1.14.19.26] | (RefSeq) hypothetical protein
Dlo_025960.1.gene	3.97257	3.18853	3.64864	0.367757	0.114116	0.537699	5.08488e-11	-2.87606	down	K03937|9.05461e-76|cic:CICLE_v10002758mg|K03937 NADH dehydrogenase (ubiquinone) Fe-S protein 4 | (RefSeq) hypothetical protein
Dlo_013128.1.gene	5.69852	7.40057	13.6634	25.1568	21.5503	21.7338	0.00337902	1.0896	up	K04040|0|cit:102615732|K04040 chlorophyll/bacteriochlorophyll a synthase [EC:2.5.1.62 2.5.1.133] | (RefSeq) chlorophyll synthase, chloroplastic
Dlo_013255.3.gene	13.1873	12.9399	12.7089	6.90044	6.80731	6.67985	5.4777e-31	-1.05833	down	K04077|0|cit:102609990|K04077 chaperonin GroEL | (RefSeq) ruBisCO large subunit-binding protein subunit beta, chloroplastic
Dlo_027201.1.gene	511.209	466.942	475.022	141.333	148.731	138.338	0	-1.89437	down	K04077|0|cit:102620413|K04077 chaperonin GroEL | (RefSeq) chaperonin CPN60-2, mitochondrial
dlo_037811.1.gene	626.318	649.913	624.484	263.143	249.789	246.65	4.04713e-268	-1.45641	down	K04078|3.54833e-149|tcc:TCM_037485|K04078 chaperonin GroES | (RefSeq) Chaperonin 20 isoform 1
Dlo_017203.1.gene	1577.05	1601.45	1638.05	859.429	898.143	859.767	3.78538e-170	-1.0142	down	K04079|0|cit:102578032|K04079 molecular chaperone HtpG | (RefSeq) HSP90; HSP90 protein
Dlo_030210.1.gene	2092.93	2226.44	2209.57	103.713	101.207	102.566	0	-4.5382	down	K04079|0|gmx:100811234|K04079 molecular chaperone HtpG | (RefSeq) heat shock protein 83
Dlo_033047.1.gene	50.2931	272.276	53.3581	0.359422	0.497679	0.296705	2.30542e-15	-4.43517	down	K04079|0|tcc:TCM_016330|K04079 molecular chaperone HtpG | (RefSeq) Heat shock protein 90.1
Dlo_006930.1.gene	63.3259	66.8509	66.1572	143.815	152.92	144.055	1.45788e-56	1.02765	up	K04392|4.67327e-129|cit:102612652|K04392 Ras-related C3 botulinum toxin substrate 1 | (RefSeq) rac-like GTP-binding protein 5
Dlo_030539.1.gene	5.88231	4.1731	5.86523	2.40326	3.35172	1.38872	1.45943e-05	-1.20855	down	K04485|1.73853e-175|cit:102628276|K04485 DNA repair protein RadA/Sms | (RefSeq) DNA repair protein RadA homolog
Dlo_001575.1.gene	345.615	338.859	343.567	160.976	164.379	168.291	2.26973e-149	-1.19193	down	K04507|4.49078e-120|tcc:TCM_029481|K04507 calcyclin binding protein | (RefSeq) SGS domain-containing protein isoform 1
Dlo_030599.1.gene	5.79584	5.64583	7.1798	15.7569	13.3352	14.8711	9.98058e-08	1.06727	up	K04565|6.9137e-80|tcc:TCM_025915|K04565 superoxide dismutase, Cu-Zn family [EC:1.15.1.1] | (RefSeq) Copper/zinc superoxide dismutase 3 isoform 4
Dlo_011268.1.gene	8.51968	7.61358	8.21699	3.72246	3.32589	2.55948	4.676e-23	-1.44505	down	K04733|0|cic:CICLE_v10017888mg|K04733 interleukin-1 receptor-associated kinase 4 [EC:2.7.11.1] | (RefSeq) hypothetical protein
dlo_038223.1.gene	1.13273	0.75793	0.224817	2.37288	1.77465	2.52521	0.00155414	1.29735	up	K04733|0|cic:CICLE_v10020891mg|K04733 interleukin-1 receptor-associated kinase 4 [EC:2.7.11.1] | (RefSeq) hypothetical protein
Dimocarpus_longan_newGene_9655	0.676017	0.426711	0.266078	3.06584	2.47976	3.49668	1.42628e-22	2.4546	up	K04733|0|cic:CICLE_v10027957mg|K04733 interleukin-1 receptor-associated kinase 4 [EC:2.7.11.1] | (RefSeq) hypothetical protein
Dlo_019733.2.gene	0.162825	0.24192	0.166548	1.35018	0.974516	0.922882	1.9909e-07	2.05013	up	K04733|0|cit:102609008|K04733 interleukin-1 receptor-associated kinase 4 [EC:2.7.11.1] | (RefSeq) probable leucine-rich repeat receptor-like protein kinase At1g68400
Dlo_018897.1.gene	9.23397	10.271	9.38657	6.45589	3.74539	4.72053	1.27956e-09	-1.05834	down	K04733|0|cit:102612509|K04733 interleukin-1 receptor-associated kinase 4 [EC:2.7.11.1] | (RefSeq) proline-rich receptor-like protein kinase PERK15
Dlo_018048.1.gene	1.33358	1.53105	1.10263	3.51051	3.82893	3.04122	4.41305e-08	1.20687	up	K04733|0|cit:102618537|K04733 interleukin-1 receptor-associated kinase 4 [EC:2.7.11.1] | (RefSeq) putative receptor-like protein kinase At4g00960
Dlo_011322.1.gene	0.737268	0.550693	0.863065	2.2817	2.37483	2.04482	5.67893e-07	1.41127	up	K04733|0|cit:102621244|K04733 interleukin-1 receptor-associated kinase 4 [EC:2.7.11.1] | (RefSeq) G-type lectin S-receptor-like serine/threonine-protein kinase SD2-5
Dlo_004802.1.gene	0.850698	0.842286	1.0057	0.370101	0.450833	0.375018	0.00125645	-1.16137	down	K04733|0|cit:102629057|K04733 interleukin-1 receptor-associated kinase 4 [EC:2.7.11.1] | (RefSeq) cysteine-rich receptor-like protein kinase 8
Dlo_032424.1.gene	10.2727	10.6737	9.20946	4.38371	3.78006	4.61696	1.37815e-15	-1.34105	down	K04733|1.39392e-42|gmx:100305411|K04733 interleukin-1 receptor-associated kinase 4 [EC:2.7.11.1] | (RefSeq) protein kinase
Dlo_018379.1.gene	8.61056	9.10595	9.73276	3.98606	3.78565	2.48555	1.17578e-15	-1.50467	down	K04733|1.68046e-126|tcc:TCM_006251|K04733 interleukin-1 receptor-associated kinase 4 [EC:2.7.11.1] | (RefSeq) Kinase APK1B, chloroplast, putative
Dlo_006316.1.gene	4.68936	4.77538	3.8363	9.44067	10.4618	10.2469	2.02855e-10	1.02104	up	K04733|2.6907e-173|cic:CICLE_v10000878mg|K04733 interleukin-1 receptor-associated kinase 4 [EC:2.7.11.1] | (RefSeq) hypothetical protein
dlo_038514.1.gene	2.51792	1.86514	0.627607	5.06099	2.62313	4.86173	0.00490134	1.05635	up	K04733|9.80981e-129|pop:POPTR_0001s22230g|K04733 interleukin-1 receptor-associated kinase 4 [EC:2.7.11.1] | (RefSeq) POPTRDRAFT_1067740; hypothetical protein
Dlo_005587.1.gene	187.037	184.284	199.733	516.341	533.457	565.768	2.29583e-160	1.36256	up	K05277|0|vvi:100233142|K05277 leucoanthocyanidin dioxygenase [EC:1.14.11.19] | (RefSeq) LDOX, ANS; leucoanthocyanidin dioxygenase
Dimocarpus_longan_newGene_8953	13.9868	17.4141	18.8421	8.06513	8.48093	7.49289	1.90347e-13	-1.17528	down	K05759|4.72432e-74|pxb:103943922|K05759 profilin | (RefSeq) profilin-4
Dlo_024275.1.gene	45.0803	42.6354	42.1209	118.877	111.862	117.281	1.51325e-57	1.28021	up	K05765|2.82458e-99|cit:102609419|K05765 cofilin | (RefSeq) actin-depolymerizing factor 5
Dlo_024856.1.gene	12.925	15.9749	11.4107	5.44999	6.77998	5.33689	1.41251e-10	-1.28817	down	K05770|1.89014e-69|pop:POPTR_0014s12600g|K05770 benzodiazapine receptor | (RefSeq) POPTRDRAFT_572713; benzodiazepine receptor-related family protein
Dlo_029362.1.gene	21.2593	20.5156	18.52	7.70388	6.89603	7.39367	1.9402e-58	-1.57594	down	K05857|0|cic:CICLE_v10028080mg|K05857 phosphatidylinositol phospholipase C, delta [EC:3.1.4.11] | (RefSeq) hypothetical protein
Dlo_029361.1.gene	3.3548	3.90481	3.19728	1.76982	1.74174	1.97971	6.66161e-12	-1.04571	down	K05857|0|cit:102623883|K05857 phosphatidylinositol phospholipase C, delta [EC:3.1.4.11] | (RefSeq) phosphoinositide phospholipase C 4-like
Dlo_010077.1.gene	2.24147	3.15162	1.41607	8.93356	7.87526	6.89093	1.10187e-07	1.54391	up	K05894|1.92602e-109|cit:102622863|K05894 12-oxophytodienoic acid reductase [EC:1.3.1.42] | (RefSeq) putative 12-oxophytodienoate reductase 11
Dlo_022217.1.gene	2.78731	2.67729	2.40447	1.54769	0.982115	1.29157	0.00054356	-1.08007	down	K05894|3.33527e-166|pxb:103967564|K05894 12-oxophytodienoic acid reductase [EC:1.3.1.42] | (RefSeq) 12-oxophytodienoate reductase 2-like
Dlo_024807.1.gene	25.5147	23.6587	28.7904	11.2916	8.85599	11.5487	1.16745e-15	-1.39542	down	K05894|3.67949e-66|cit:102623338|K05894 12-oxophytodienoic acid reductase [EC:1.3.1.42] | (RefSeq) putative 12-oxophytodienoate reductase 11
Dlo_007670.1.gene	6.07187	5.89435	5.71629	12.4772	14.3608	12.4259	2.15824e-18	1.0029	up	K05909|0|cic:CICLE_v10011358mg|K05909 laccase [EC:1.10.3.2] | (RefSeq) hypothetical protein
Dlo_007669.1.gene	1.35191	1.89537	1.31982	3.07044	3.47863	3.79046	9.03885e-06	1.00113	up	K05909|0|cit:102610793|K05909 laccase [EC:1.10.3.2] | (RefSeq) laccase-17-like
Dlo_011079.1.gene	2.1086	1.64876	1.70356	0.282012	0.613559	0.150986	5.51773e-10	-2.22836	down	K05909|0|cit:102618924|K05909 laccase [EC:1.10.3.2] | (RefSeq) laccase-11
Dlo_024776.1.gene	0.996681	1.30876	1.19153	0.946528	0.286337	0.266657	0.00616666	-1.1426	down	K05909|0|cit:102627891|K05909 laccase [EC:1.10.3.2] | (RefSeq) laccase-17
Dlo_012772.1.gene	26.1871	23.0739	25.2774	67.8974	69.5761	73.2411	3.14585e-91	1.35873	up	K05909|0|pmum:103343288|K05909 laccase [EC:1.10.3.2] | (RefSeq) putative laccase-9
Dlo_000026.1.gene	9.15734	5.9332	6.34256	2.95937	4.72466	2.75752	0.000422311	-1.08885	down	K05909|0|tcc:TCM_000357|K05909 laccase [EC:1.10.3.2] | (RefSeq) Laccase 11
Dlo_023719.1.gene	2.41121	2.23312	1.84699	4.6648	5.27167	4.77951	2.75299e-08	1.01496	up	K05909|0|vvi:100251850|K05909 laccase [EC:1.10.3.2] | (RefSeq) laccase-17
Dlo_021756.1.gene	273.492	256.639	271.992	774.096	808.743	808.252	9.73591e-283	1.43899	up	K05909|0|vvi:100254477|K05909 laccase [EC:1.10.3.2] | (RefSeq) laccase-14
Dimocarpus_longan_newGene_5852	4.03354	2.01754	1.55472	5.14874	7.15766	7.20367	0.000240076	1.13802	up	K05909|2.71949e-38|pper:PRUPE_ppa003583mg|K05909 laccase [EC:1.10.3.2] | (RefSeq) hypothetical protein
Dimocarpus_longan_newGene_7338	2.87554	2.41151	1.55882	5.30311	4.71044	5.61967	5.22027e-05	1.00586	up	K05909|8.01164e-88|egr:104430528|K05909 laccase [EC:1.10.3.2] | (RefSeq) laccase-14
Dlo_012568.1.gene	5.04491	4.58106	5.04715	14.3633	11.3669	12.2529	1.45219e-14	1.21442	up	K05953|3.06897e-174|gmx:100794250|K05953 nicotianamine synthase [EC:2.5.1.43] | (RefSeq) nicotianamine synthase-like
Dlo_018904.1.gene	529.402	563.434	567.329	30.3144	27.8518	30.2199	0	-4.3556	down	K06215|2.68065e-178|cit:102610004|K06215 pyridoxal 5'-phosphate synthase pdxS subunit [EC:4.3.3.6] | (RefSeq) pyridoxal 5'-phosphate synthase-like subunit PDX1.2
Dimocarpus_longan_newGene_1373	10.241	8.08703	8.06915	4.05658	4.58065	4.46299	1.26245e-15	-1.12191	down	K06268|1.95519e-30|cit:102622664|K06268 serine/threonine-protein phosphatase 2B regulatory subunit | (RefSeq) calcineurin B-like protein 1
Dlo_018739.3.gene	8.14231	9.09662	9.48317	3.38282	4.04769	3.79165	4.21182e-28	-1.37207	down	K06617|0|tcc:TCM_016942|K06617 raffinose synthase [EC:2.4.1.82] | (RefSeq) Raffinose synthase family protein
Dlo_004988.1.gene	25.5875	26.6547	25.8247	106.802	96.9459	101.973	3.75809e-125	1.82546	up	K06685|3.66208e-146|vvi:100245566|K06685 MOB kinase activator 1 | (RefSeq) MOB kinase activator-like 1A
Dlo_026358.1.gene	338.658	351.234	351.365	177.1	164.609	171.089	3.1248e-107	-1.15412	down	K06689|5.11931e-101|tcc:TCM_036352|K06689 ubiquitin-conjugating enzyme E2 D [EC:2.3.2.23] | (RefSeq) Ubiquitin carrier protein
Dlo_017183.1.gene	57.2713	55.25	49.3562	25.5709	27.9731	23.4268	9.1205e-78	-1.20387	down	K06699|0|cic:CICLE_v10007234mg|K06699 proteasome activator subunit 4 | (RefSeq) hypothetical protein
Dlo_032651.1.gene	2.40247	0.784407	1.87127	0.354891	0.35233	1.11982	0.00875956	-1.26998	down	K06892|6.37539e-112|cic:CICLE_v10015715mg|K06892 feruloyl-CoA ortho-hydroxylase [EC:1.14.11.-] | (RefSeq) hypothetical protein
Dlo_031591.3.gene	14.5402	16.0156	14.8822	7.87157	5.61112	4.76091	2.81369e-14	-1.40267	down	K06966|1.02599e-138|cit:102623540|K06966 uncharacterized protein | (RefSeq) cytokinin riboside 5'-monophosphate phosphoribohydrolase LOG1-like
Dlo_032907.1.gene	6.75417	9.38248	8.04063	3.47356	3.36854	4.21006	1.13191e-07	-1.21256	down	K06966|1.44985e-133|vvi:100256973|K06966 uncharacterized protein | (RefSeq) cytokinin riboside 5'-monophosphate phosphoribohydrolase LOG1
Dlo_024179.1.gene	0.8326	0.549896	0.998729	2.99117	3.03886	2.82641	2.05963e-05	1.55036	up	K06966|2.83545e-132|cit:102629037|K06966 uncharacterized protein | (RefSeq) cytokinin riboside 5'-monophosphate phosphoribohydrolase LOG5
Dlo_028935.1.gene	0.600334	0.409574	0.310859	1.23257	1.55416	0.71872	0.00278553	1.13529	up	K07195|0|tcc:TCM_022020|K07195 exocyst complex component 7 | (RefSeq) Exocyst subunit exo70 family protein H4
Dlo_012058.1.gene	13.202	11.5143	12.3476	6.80136	5.73381	6.59909	2.01223e-14	-1.07109	down	K07359|1.17656e-137|tcc:TCM_045396|K07359 calcium/calmodulin-dependent protein kinase kinase 2 [EC:2.7.11.17] | (RefSeq) Geminivirus rep interacting kinase 1 isoform 1
Dlo_027602.1.gene	87.6167	93.2821	97.3262	284.179	292.375	303.457	7.6061e-186	1.52285	up	K07374|0|tcc:TCM_034607|K07374 tubulin alpha | (RefSeq) Tubulin alpha-2 chain
Dlo_030600.1.gene	66.9094	69.0832	65.1545	147.482	145.574	153.473	1.32875e-89	1.01296	up	K07374|0|tcc:TCM_040014|K07374 tubulin alpha | (RefSeq) Tubulin alpha-5
Dlo_022059.1.gene	17.8403	20.27	20.8086	59.5147	68.8667	58.4506	3.10866e-72	1.5205	up	K07408|0|tcc:TCM_036577|K07408 cytochrome P450 family 1 subfamily A polypeptide 1 [EC:1.14.14.1] | (RefSeq) Flavone synthase II, putative
Dlo_033214.2.gene	136.882	122.405	126.522	55.6192	58.1186	59.8606	1.56284e-73	-1.28263	down	K07766|4.36952e-85|tcc:TCM_017474|K07766 diphosphoinositol-polyphosphate diphosphatase [EC:3.6.1.52] | (RefSeq) Nudix hydrolase
Dlo_025019.1.gene	48.34	51.2371	57.9769	121.773	125.107	123.274	2.76274e-47	1.09239	up	K07904|2.69122e-156|cic:CICLE_v10026427mg|K07904 Ras-related protein Rab-11A | (RefSeq) hypothetical protein
Dlo_011321.1.gene	174.421	173.507	185.464	103.746	85.7842	98.3384	5.76802e-48	-1.0204	down	K07904|7.3553e-150|cit:102623792|K07904 Ras-related protein Rab-11A | (RefSeq) ras-related protein Rab11D
Dlo_000921.1.gene	674.017	669.296	670.752	307.951	321.234	324.664	5.13767e-225	-1.21213	down	K08054|0|cit:102617406|K08054 calnexin | (RefSeq) calnexin homolog
Dlo_023902.1.gene	10.4858	11.6774	12.0052	24.7773	25.4915	25.4185	3.06113e-20	1.00219	up	K08099|2.11677e-101|cic:CICLE_v10021103mg|K08099 chlorophyllase [EC:3.1.1.14] | (RefSeq) hypothetical protein
Dlo_020110.1.gene	0.148948	0.102987	0.060424	1.53734	1.62895	0.926931	3.80857e-11	2.88438	up	K08145|0|tcc:TCM_046814|K08145 MFS transporter, SP family, solute carrier family 2 (facilitated glucose transporter), member 8 | (RefSeq) Major facilitator superfamily protein, putative
Dlo_020112.1.gene	898.205	901.164	897.299	166.655	159.289	176.603	0	-2.55518	down	K08145|2.35962e-175|tcc:TCM_046814|K08145 MFS transporter, SP family, solute carrier family 2 (facilitated glucose transporter), member 8 | (RefSeq) Major facilitator superfamily protein, putative
Dlo_020865.1.gene	1.8071	1.84057	2.11989	6.86078	6.85886	6.61742	3.53642e-24	1.6478	up	K08150|0|cic:CICLE_v10014742mg|K08150 MFS transporter, SP family, solute carrier family 2 (myo-inositol transporter), member 13 | (RefSeq) hypothetical protein
Dlo_020216.1.gene	203.298	201.208	192.718	98.5728	96.4297	99.657	3.43542e-158	-1.15273	down	K08150|0|tcc:TCM_029440|K08150 MFS transporter, SP family, solute carrier family 2 (myo-inositol transporter), member 13 | (RefSeq) Inositol transporter 2 isoform 1
Dlo_022518.1.gene	0.653414	0.734374	0.632269	2.0152	2.05237	1.78018	7.27493e-06	1.29565	up	K08176|0|cic:CICLE_v10004694mg|K08176 MFS transporter, PHS family, inorganic phosphate transporter | (RefSeq) hypothetical protein
Dlo_022519.1.gene	2.1283	1.72941	1.89421	6.35083	6.19573	6.38076	4.64408e-19	1.53905	up	K08176|0|cic:CICLE_v10004694mg|K08176 MFS transporter, PHS family, inorganic phosphate transporter | (RefSeq) hypothetical protein
Dlo_002033.1.gene	47.7765	47.7649	46.3612	111.556	115.462	122.105	6.1227e-74	1.15924	up	K08235|0|cit:102617022|K08235 xyloglucan:xyloglucosyl transferase [EC:2.4.1.207] | (RefSeq) probable xyloglucan endotransglucosylase/hydrolase protein B
Dlo_008109.1.gene	837.531	816.248	859.078	2168.11	2148.42	2209.63	4.43004e-253	1.24047	up	K08235|0|cit:102627322|K08235 xyloglucan:xyloglucosyl transferase [EC:2.4.1.207] | (RefSeq) xyloglucan endotransglucosylase/hydrolase protein 9
Dlo_025998.1.gene	12.4837	12.4166	13.452	48.0914	47.8164	50.25	4.38985e-85	1.78245	up	K08235|0|cit:102628875|K08235 xyloglucan:xyloglucosyl transferase [EC:2.4.1.207] | (RefSeq) probable xyloglucan endotransglucosylase/hydrolase protein 8
Dlo_003397.1.gene	81.0078	72.4547	70.0115	315.814	324.255	340.042	1.62359e-257	1.99228	up	K08235|2.51648e-170|pop:POPTR_0014s14310g|K08235 xyloglucan:xyloglucosyl transferase [EC:2.4.1.207] | (RefSeq) POPTRDRAFT_572886; brassinosteroid-regulated family protein
Dlo_018550.1.gene	24.7127	20.9384	23.0661	64.8911	59.762	62.8711	3.91893e-58	1.30656	up	K08235|5.15575e-169|cit:102608350|K08235 xyloglucan:xyloglucosyl transferase [EC:2.4.1.207] | (RefSeq) probable xyloglucan endotransglucosylase/hydrolase protein 33
Dlo_011919.1.gene	1378.53	1440.91	1470.17	331.575	302.505	314.397	0	-2.30909	down	K08241|0|tcc:TCM_000324|K08241 jasmonate O-methyltransferase [EC:2.1.1.141] | (RefSeq) Salicylate O-methyltransferase
Dlo_009486.1.gene	15.4226	14.6684	15.3359	6.31238	4.56968	5.77658	4.39188e-28	-1.55146	down	K08241|0|tcc:TCM_000324|K08241 jasmonate O-methyltransferase [EC:2.1.1.141] | (RefSeq) Salicylate O-methyltransferase
Dlo_030610.2.gene	5.05502	5.20976	5.01512	12.3847	12.3842	11.2096	5.42022e-20	1.08717	up	K08472|0|cit:102618364|K08472 mlo protein | (RefSeq) MLO-like protein 11
Dlo_022332.1.gene	2.57402	1.84109	1.68317	0.644298	0.448863	0.593425	3.00976e-08	-1.80604	down	K08472|2.80743e-152|vvi:100267554|K08472 mlo protein | (RefSeq) MLO3, MLO6; MLO-like protein 6-like
Dlo_002774.1.gene	16.5349	15.2609	17.2339	35.7476	35.7414	37.0841	1.08905e-26	1.00479	up	K08486|0|cit:102627271|K08486 syntaxin 1B/2/3 | (RefSeq) syntaxin-related protein KNOLLE
Dlo_011228.1.gene	310.332	295.733	300.063	883.351	901.797	956.564	3.47494e-247	1.46022	up	K08695|0|tcc:TCM_030072|K08695 anthocyanidin reductase [EC:1.3.1.77] | (RefSeq) NAD(P)-binding Rossmann-fold superfamily protein
Dlo_011052.1.gene	766.378	808.258	817.488	220.635	216.259	216.352	0	-2.00526	down	K08770|0|crb:CARUB_v10001095mg|K08770 ubiquitin C | (RefSeq) hypothetical protein
Dlo_017696.1.gene	564.207	606.902	621.738	168.595	163.535	157.935	0	-2.00288	down	K08770|0|pxb:103935043|K08770 ubiquitin C | (RefSeq) polyubiquitin
Dlo_019643.1.gene	240.726	259.554	259.516	61.6864	53.8308	58.4725	0	-2.25474	down	K08770|0|pxb:103935043|K08770 ubiquitin C | (RefSeq) polyubiquitin
Dimocarpus_longan_newGene_1526	434.01	436.115	436.51	193.828	184.728	192.79	1.05878e-270	-1.32711	down	K08770|1.85241e-157|crb:CARUB_v10001544mg|K08770 ubiquitin C | (RefSeq) hypothetical protein
Dlo_008450.1.gene	19.0229	21.708	18.7607	8.21553	6.72232	7.51652	1.33688e-30	-1.51517	down	K08770|3.95358e-64|cic:CICLE_v10006421mg|K08770 ubiquitin C | (RefSeq) hypothetical protein
Dlo_008451.1.gene	12.3799	13.8696	14.525	6.47912	4.54439	5.09073	6.09991e-13	-1.42604	down	K08770|5.74018e-41|cic:CICLE_v10006421mg|K08770 ubiquitin C | (RefSeq) hypothetical protein
dlo_037314.1.gene	12.1497	12.5705	12.0097	3.47976	3.51986	3.36314	9.77264e-65	-1.93754	down	K08835|0|tcc:TCM_029285|K08835 serine/threonine-protein kinase OSR1/STK39 [EC:2.7.11.1] | (RefSeq) Kinase superfamily protein isoform 1
Dlo_008698.1.gene	77.169	73.053	73.744	36.0046	40.1639	36.9543	1.00418e-89	-1.11826	down	K08867|0|cit:102607812|K08867 WNK lysine deficient protein kinase [EC:2.7.11.1] | (RefSeq) probable serine/threonine-protein kinase WNK9
Dlo_027156.3.gene	13.4114	15.0558	12.6303	37.6283	39.0892	37.5148	4.16958e-79	1.3336	up	K08869|0|cic:CICLE_v10004351mg|K08869 aarF domain-containing kinase | (RefSeq) hypothetical protein
Dlo_011684.1.gene	23.1018	24.2693	23.0825	11.6954	13.7774	10.418	1.01094e-48	-1.10403	down	K08874|0|tcc:TCM_000213|K08874 transformation/transcription domain-associated protein | (RefSeq) Phosphatidylinositol 3- and 4-kinase family protein with FAT domain isoform 1
Dlo_025401.1.gene	90.5242	93.7671	87.8436	35.6732	32.2996	36.3343	3.66523e-133	-1.514	down	K08900|9.97847e-175|cit:102621885|K08900 mitochondrial chaperone BCS1 | (RefSeq) AAA-ATPase At3g50940-like
Dlo_011262.1.gene	48.9534	52.3935	49.3793	150.875	156.269	162.026	7.85727e-119	1.49719	up	K08901|6.83012e-109|cic:CICLE_v10016525mg|K08901 photosystem II oxygen-evolving enhancer protein 3 | (RefSeq) hypothetical protein
dlo_035983.1.gene	8.99256	7.92613	7.43532	26.2172	25.1811	26.5762	2.72358e-16	1.49431	up	K08903|1.65274e-71|tcc:TCM_003900|K08903 photosystem II 13kDa protein | (RefSeq) Photosystem II reaction center PSB28 protein isoform 1
dlo_035474.1.gene	3.82533	3.32095	2.69118	7.88673	7.80066	9.78886	3.89007e-06	1.16989	up	K08903|2.94077e-101|cic:CICLE_v10022322mg|K08903 photosystem II 13kDa protein | (RefSeq) hypothetical protein
dlo_036562.1.gene	45.1855	47.1378	47.2492	111.818	104.731	129.995	2.33584e-44	1.17066	up	K08908|2.66661e-164|gmx:100784089|K08908 light-harvesting complex I chlorophyll a/b binding protein 2 | (RefSeq) chlorophyll a-b binding protein, chloroplastic
[truncated: 1,259 more rows]

## Sheet: Supplementary Table 4
Supplementary Table 4. List of DEGs that were enriched in four major pathways in YS and SY artificial longan pollination combinations.
[truncated: 310 more rows]
